# Supplementary material for: Unveiling the Genetic Diversity and Antimicrobial Resistance Profiles of Salmonella Population From 2016 to 2020 in Thai Canal Water
Source: Environ Microbiol Rep. 2025 Aug 1;17(4):e70160. doi: 10.1111/1758-2229.70160 (PMC12315854; doi:10.1111/1758-2229.70160)
Supplement: Supplementary file 1 — Table S1: Three hundred fifty‐one Salmonella strains isolated from canal water in Bangkok, Thailand, between 2016 and 2020. [file EMI4-17-e70160-s001.xlsx]

## Sheet: Sheet1
Strain	Year	Canal	Species	Serotype	ST	Plasmid replicon types	Antimicrobial resistance determinants
							Chromosomal-mediated gene mutations		Aminoglycoside																			β-lactams								Lincosamide		Sulfonamide			Trimethroprim				Macrolide		Tetracycline
							gyrA mutation	parC mutation	aac(6')-Iaa	aac(3)-IIa	aac(3)-Id	aac(3)-IId	aac(3)-IVa	aac(3)-IV	aadA1	aadA2	aadA2b	aadA3	aadA7	aadA8b	aadA17	aadA22	aadA24	aph(3')-Ia	aph(3'')-Ib	aph(4)-Ia	aph(6)-Id	blaTEM-1A	blaTEM-1B	blaTEM-1C	blaTEM-215	blaCMY-2	blaCTX-M-14	blaCTX-M-55	blaLAP-2	Inu(F)	erm(42)	sul1	sul2	sul3	dfrA1	dfrA12	dfrA14	dfrA32	mph(A)	mef(B)	tet(A)	tet(B)	tet(M)
MU31	2016	A	Salmonella enterica subsp. enterica	Newport	46	No match	-	-	+	-	-	-	-	-	-	-	-	-	-	-	-	-	-	-	-	-	-	-	-	-	-	-	-	-	-	-	-	-	-	-	-	-	-	-	-	-	-	-	-
MU32	2016	B	Salmonella enterica subsp. enterica	Agona	13	IncX1	-	T57S	+	-	-	-	-	-	-	-	-	-	-	-	-	-	-	-	+	-	+	-	+	-	-	-	-	-	-	-	-	-	-	+	-	-	+	-	-	-	+	-	-
MU33	2016	C	Salmonella enterica subsp. enterica	Molade	2657	No match	-	T57S	+	-	-	-	-	-	-	-	-	-	-	-	-	-	-	-	-	-	-	-	-	-	-	-	-	-	-	-	-	-	-	-	-	-	-	-	-	-	-	-	-
MU34	2016	D	Salmonella enterica subsp. enterica	Emek	76	No match	-	-	+	-	-	-	-	-	-	-	-	-	-	-	-	-	-	-	-	-	-	-	-	-	-	-	-	-	-	-	-	-	-	-	-	-	-	-	-	-	-	-	-
MU35	2016	A	Salmonella enterica subsp. enterica	Anatum	64	Col(pHAD28), IncFIB(K)	-	T57S	+	-	-	-	-	-	+	-	-	-	-	-	-	-	-	-	-	-	-	-	+	-	-	-	-	-	-	-	-	-	-	+	-	-	-	-	-	-	+	-	-
MU36	2016	B	Salmonella enterica subsp. enterica	Rissen	469	Col(pHAD28), IncC	-	T57S	+	-	-	+	-	-	-	-	-	-	-	-	-	-	-	-	+	-	+	-	+	-	-	-	-	+	-	-	-	-	+	-	-	-	-	-	-	-	+	-	-
MU37	2016	B	Salmonella enterica subsp. enterica	Panama	48	No match	-	T57S	+	-	-	-	-	-	+	+	-	-	-	-	-	-	-	-	-	-	-	-	+	-	-	-	-	-	-	-	-	-	-	+	-	+	-	-	-	-	+	-	-
MU38	2016	C	Salmonella enterica subsp. enterica	Agona	13	IncX1	-	T57S	+	-	-	-	-	-	-	-	-	-	-	-	-	-	-	-	+	-	+	-	+	-	-	-	-	-	-	-	-	-	-	+	-	-	+	-	-	-	+	-	-
MU39	2016	C	Salmonella enterica subsp. enterica	Singapore	462	No match	D87Y	-	+	-	-	-	-	-	-	-	-	-	-	-	-	-	-	-	-	-	-	-	-	-	-	-	-	-	-	-	-	-	-	-	-	-	-	-	-	-	-	-	-
MU40	2016	A	Salmonella enterica subsp. enterica	Agona	13	IncX1	-	T57S	+	-	-	-	-	-	-	-	-	-	-	-	-	-	-	-	+	-	+	-	+	-	-	-	-	-	-	-	-	-	-	+	-	-	+	-	-	-	+	-	-
MU41	2016	C	Salmonella enterica subsp. enterica	Schwarzengrund	11350	Col440I, ColRNAI	S83F	T57S	+	-	-	-	-	+	+	+	-	+	-	-	-	-	-	+	-	+	-	-	+	-	-	-	-	-	-	-	-	-	-	+	-	-	-	-	-	-	-	-	-
MU42	2016	B	Salmonella enterica subsp. enterica	Emek	76	No match	-	-	+	-	-	-	-	-	-	-	-	-	-	-	-	-	-	-	-	-	-	-	-	-	-	-	-	-	-	-	-	-	-	-	-	-	-	-	-	-	-	-	-
MU43	2016	D	Salmonella enterica subsp. enterica	Anatum	64	IncFIB(K)	-	T57S	+	-	-	-	-	-	-	+	-	-	-	-	-	-	-	-	-	-	-	+	-	-	-	-	-	-	-	-	-	+	-	-	-	+	-	-	-	-	+	-	-
MU44	2016	B	Salmonella enterica subsp. enterica	Agona	13	ColpVC, IncX1	-	T57S	+	-	-	-	-	-	-	-	-	-	-	-	-	-	-	-	-	-	-	-	+	-	-	-	-	-	-	-	-	-	-	+	-	-	+	-	-	-	+	-	-
MU45	2016	C	Salmonella enterica subsp. enterica	Typhimurium	34	IncHI2, IncHI2A	-	-	+	-	-	-	-	-	-	+	-	-	-	-	-	-	-	-	+	-	+	-	+	-	-	-	-	-	-	-	-	+	+	-	-	+	-	-	+	-	+	-	-
MU46	2016	F	Salmonella enterica subsp. enterica	Virchow	359	No match	-	-	+	-	-	-	-	-	-	-	-	-	-	-	-	-	-	-	-	-	-	-	-	-	-	-	-	-	-	-	-	-	-	-	-	-	-	-	-	-	-	-	-
MU47	2016	A	Salmonella enterica subsp. enterica	Hvittingfoss	446	ColpVC	-	-	+	-	-	-	-	-	-	-	-	-	-	-	-	-	-	-	-	-	-	-	+	-	-	-	-	-	-	-	-	-	-	+	-	-	+	-	-	-	-	-	-
MU48	2016	C	Salmonella enterica subsp. enterica	Stanley	29	No match	-	T57S	+	-	-	-	-	-	-	-	-	-	-	-	-	-	-	-	-	-	-	-	-	-	-	-	-	-	-	-	-	-	-	-	-	-	-	-	-	-	-	-	-
MU49	2016	E	Salmonella enterica subsp. enterica	Bareilly	203	IncN	-	T57S	+	-	-	-	-	-	-	-	-	-	-	-	-	-	-	-	-	-	-	-	+	-	-	-	-	-	-	-	-	-	-	-	-	-	-	-	-	-	-	-	-
MU50	2016	E	Salmonella enterica subsp. enterica	Langensalza	1799	IncC	D87G	T57S	+	+	-	-	-	-	-	-	-	-	-	-	-	-	-	-	+	-	+	-	-	-	-	+	-	-	-	-	-	-	+	-	-	-	-	-	-	-	+	-	-
MU51	2016	F	Salmonella enterica subsp. enterica	Tennessee	319	No match	-	T57S	+	-	-	-	-	-	-	-	-	-	-	-	-	-	-	-	-	-	-	-	-	-	-	-	-	-	-	-	-	-	-	-	-	-	-	-	-	-	-	-	-
MU52	2016	A	Salmonella enterica subsp. enterica	Gaminara	2152	No match	-	T57S	+	-	-	-	-	-	-	-	-	-	-	-	-	-	-	-	-	-	-	-	-	-	-	-	-	-	-	-	-	-	-	-	-	-	-	-	-	-	-	-	-
MU53	2016	B	Salmonella enterica subsp. enterica	Rissen	469	Col(pHAD28)	-	T57S	+	-	-	-	-	-	-	-	-	-	-	-	-	-	-	-	+	-	+	-	+	-	-	-	-	-	-	-	-	-	-	-	-	-	-	-	-	-	+	-	-
MU54	2016	C	Salmonella enterica subsp. enterica	Agona	13	IncX1	-	T57S	+	-	-	-	-	-	-	-	-	-	-	-	-	-	-	-	+	-	+	-	+	-	-	-	-	-	-	-	-	-	-	+	-	-	+	-	-	-	+	-	-
MU55	2016	C	Salmonella enterica subsp. enterica	Rissen	469	Col(pHAD28)	-	T57S	+	-	-	-	-	-	+	+	-	-	-	-	-	-	-	-	-	-	-	-	+	-	-	-	-	-	-	-	-	-	-	+	-	+	-	-	-	-	+	-	-
MU56	2016	E	Salmonella enterica subsp. enterica	Montevideo	1531	Col(pHAD28), Col(pHAD28), Col440II, IncFII(p96A), IncI1-I(Alpha)	-	T57S	+	-	-	-	-	-	-	-	-	-	-	-	-	-	-	-	-	-	-	-	-	-	-	-	-	-	-	-	-	-	-	-	-	-	-	-	-	-	-	-	-
MU57	2016	F	Salmonella enterica subsp. enterica	Tennessee	319	No match	-	T57S	+	-	-	-	-	-	-	-	-	-	-	-	-	-	-	-	-	-	-	-	-	-	-	-	-	-	-	-	-	-	-	-	-	-	-	-	-	-	-	-	-
MU58	2016	D	Salmonella enterica subsp. enterica	Agona	13	IncX1	-	T57S	+	-	-	-	-	-	-	-	-	-	-	-	-	-	-	-	+	-	+	-	+	-	-	-	-	-	-	-	-	-	-	+	-	-	+	-	-	-	-	-	-
MU59	2016	D	Salmonella enterica subsp. enterica	Tennessee	319	No match	-	T57S	+	-	-	-	-	-	-	-	-	-	-	-	-	-	-	-	-	-	-	-	-	-	-	-	-	-	-	-	-	-	-	-	-	-	-	-	-	-	-	-	-
MU60	2016	E	Salmonella enterica subsp. enterica	Agona	13	IncFIA(HI1), IncHI1A, IncHI1B(R27)	-	T57S	+	-	-	-	-	-	+	-	-	-	-	-	+	-	-	-	-	-	-	-	+	-	-	-	-	-	-	+	-	-	-	+	-	+	-	-	-	-	-	+	-
MU61	2016	F	Salmonella enterica subsp. enterica	Typhimurium	36	Col156, IncI1-I(Alpha)	-	-	+	-	-	-	-	-	-	-	-	-	-	-	+	-	-	-	-	-	-	-	-	+	-	-	-	-	-	+	-	-	-	-	-	-	-	-	-	-	-	-	-
MU62	2016	B	Salmonella enterica subsp. enterica	Tennessee	319	Col(pHAD28)	-	T57S	+	-	-	-	-	-	-	-	-	-	-	-	-	-	-	-	-	-	-	-	-	-	-	-	-	-	-	-	-	-	-	-	-	-	-	-	-	-	-	-	-
MU63	2016	C	Salmonella enterica subsp. enterica	Tennessee	319	No match	-	T57S	+	-	-	-	-	-	-	-	-	-	-	-	-	-	-	-	-	-	-	-	-	-	-	-	-	-	-	-	-	-	-	-	-	-	-	-	-	-	-	-	-
MU64	2016	A	Salmonella enterica subsp. enterica	Paratyphi B var. Java	43	No match	-	-	+	-	-	-	-	-	-	-	-	-	-	-	-	-	-	-	-	-	-	-	-	-	-	-	-	-	-	-	-	-	-	-	-	-	-	-	-	-	-	-	-
MU65	2016	E	Salmonella enterica subsp. enterica	Emek	76	Col(pHAD28), IncHI2, IncHI2A	-	-	+	-	-	-	-	-	-	-	-	-	-	-	-	-	-	-	-	-	-	-	-	-	-	-	-	-	-	-	-	-	-	-	-	-	-	-	-	-	-	-	-
MU66	2016	F	Salmonella enterica subsp. enterica	Agona	13	IncX1	-	T57S	+	-	-	-	-	-	-	-	-	-	-	-	-	-	-	-	+	-	+	-	+	-	-	-	-	-	-	-	-	-	-	+	-	-	+	-	-	-	+	-	-
MU67	2016	F	Salmonella enterica subsp. enterica	Matopeni	2756	No match	-	-	+	-	-	-	-	-	-	-	-	-	-	-	-	-	-	-	-	-	-	-	-	-	-	-	-	-	-	-	-	-	-	-	-	-	-	-	-	-	-	-	-
MU68	2016	D	Salmonella enterica subsp. enterica	Agona	13	IncX1	-	T57S	+	-	-	-	-	-	-	-	-	-	-	-	-	-	-	-	+	-	+	-	+	-	-	-	-	-	-	-	-	-	-	+	-	-	+	-	-	-	-	-	-
MU69	2016	A	Salmonella enterica subsp. enterica	Ramatgan	11349	Col440I	-	T57S	+	-	-	-	-	-	-	-	-	-	-	-	-	-	-	-	-	-	-	-	-	-	-	-	-	-	-	-	-	-	-	-	-	-	-	-	-	-	-	-	-
MU70	2016	C	Salmonella enterica subsp. enterica	I 1,4,[5],12:i:-	34	IncX1	-	-	+	-	-	-	-	-	-	-	-	-	-	-	-	-	-	-	+	-	+	-	+	-	-	-	-	-	-	-	-	-	+	-	-	-	-	-	-	-	-	+	-
MU71	2016	A	Salmonella enterica subsp. enterica	Urbana|Neudorf	512	No match	-	T57S	+	-	-	-	-	-	-	-	-	-	-	-	-	-	-	-	-	-	-	-	-	-	-	-	-	-	-	-	-	-	-	-	-	-	-	-	-	-	-	-	-
MU72	2016	B	Salmonella enterica subsp. enterica	Agona	13	IncX1	-	T57S	+	-	-	-	-	-	-	-	-	-	-	-	-	-	-	-	+	-	+	-	+	-	-	-	-	-	-	-	-	-	-	+	-	-	+	-	-	-	+	-	-
MU73	2016	B	Salmonella enterica subsp. enterica	Rissen	469	Col(pHAD28)	-	T57S	+	-	-	-	-	-	-	-	-	-	-	-	-	-	-	-	+	-	+	-	+	-	-	-	-	-	-	-	-	-	-	-	-	-	-	-	-	-	+	-	-
MU74	2016	C	Salmonella enterica subsp. enterica	Agona	13	IncX1	-	T57S	+	-	-	-	-	-	-	-	-	-	-	-	-	-	-	-	-	-	-	-	+	-	-	-	-	-	-	-	-	-	-	+	-	-	+	-	-	-	+	-	-
MU75	2016	D	Salmonella enterica subsp. enterica	Agona	13	IncX1	-	T57S	+	-	-	-	-	-	-	-	-	-	-	-	-	-	-	-	+	-	+	-	+	-	-	-	-	-	-	-	-	-	-	+	-	-	+	-	-	-	+	-	-
MU76	2016	F	Salmonella enterica subsp. enterica	Agona	13	IncX1	-	T57S	+	-	-	-	-	-	-	-	-	-	-	-	-	-	-	-	+	-	+	-	+	-	-	-	-	-	-	-	-	-	-	+	-	-	+	-	-	-	+	-	-
MU77	2016	E	Salmonella enterica subsp. enterica	Kedougou	1543	Col(pHAD28), IncC, pKPC-CAV1321	-	-	+	-	-	+	-	-	-	-	-	-	-	-	-	-	-	-	+	-	+	-	-	-	-	+	-	+	-	-	-	-	+	-	-	-	-	+	-	-	+	-	-
MU78	2016	F	Salmonella enterica subsp. enterica	Amsterdam	590	IncX1	D87Y	-	+	-	-	-	-	-	-	-	-	-	-	-	-	-	-	-	+	-	+	-	+	-	-	-	-	-	-	-	-	-	-	+	-	-	+	-	-	-	+	-	-
MU79	2016	F	Salmonella enterica subsp. enterica	Amsterdam	590	No match	D87Y	-	+	-	-	-	-	-	-	-	-	-	-	-	-	-	-	-	-	-	-	-	-	-	-	-	-	-	-	-	-	-	-	-	-	-	-	-	-	-	-	-	-
MU80	2016	C	Salmonella enterica subsp. enterica	Agona	13	Col(pHAD28), IncHI2, IncHI2A, IncX1	-	T57S	+	-	-	-	-	-	-	-	-	-	-	-	-	-	-	-	-	-	-	-	-	-	-	-	-	-	-	-	-	-	-	-	-	-	+	-	-	-	+	-	-
MU81	2016	A	Salmonella enterica subsp. enterica	Chester	2063	No match	-	T57S	+	-	-	-	-	-	-	-	-	-	-	-	-	-	-	-	-	-	-	-	-	-	-	-	-	-	-	-	-	-	-	-	-	-	-	-	-	-	-	-	-
MU82	2016	D	Salmonella enterica subsp. enterica	Agona	13	IncX1	-	T57S	+	-	-	-	-	-	-	-	-	-	-	-	-	-	-	-	+	-	+	-	+	-	-	-	-	-	-	-	-	-	-	+	-	-	+	-	-	-	+	-	-
MU83	2016	E	Salmonella enterica subsp. enterica	Agona	13	No match	-	T57S	+	-	-	-	-	-	-	-	-	-	-	-	-	-	-	-	-	-	-	-	-	-	-	-	-	-	-	-	-	-	-	-	-	-	-	-	-	-	-	-	-
MU84	2016	F	Salmonella enterica subsp. enterica	Agona	13	IncX1	-	T57S	+	-	-	-	-	-	-	-	-	-	-	-	-	-	-	-	+	-	+	-	+	-	-	-	-	-	-	-	-	-	-	+	-	-	+	-	-	-	+	-	-
MU85	2016	C	Salmonella enterica subsp. enterica	Livingstone	543	Col(pHAD28)	-	-	+	-	-	-	-	-	-	-	-	-	-	-	-	-	-	-	-	-	-	-	-	-	-	-	-	-	-	-	-	-	-	-	-	-	-	-	-	-	-	-	-
MU86	2016	C	Salmonella enterica subsp. enterica	Agona	13	IncFIA(HI1), IncHI1A, IncHI1B(R27), IncX1	-	T57S	+	-	-	+	-	-	-	-	-	-	-	-	-	-	-	-	+	-	+	-	+	-	-	-	+	-	-	-	-	-	+	+	-	-	+	-	-	-	-	-	+
MU87	2017	A	Salmonella enterica subsp. enterica	Hvittingfoss	446	IncFIB(pB171)	-	-	+	-	-	-	-	-	-	-	-	-	-	-	-	-	-	-	-	-	-	-	-	-	-	-	-	-	-	-	-	-	-	-	-	-	-	-	-	-	-	-	-
MU88	2017	C	Salmonella enterica subsp. enterica	Agona	13	IncX1	-	T57S	+	-	-	-	-	-	-	-	-	-	-	-	-	-	-	-	-	-	-	-	-	-	-	-	-	-	-	-	-	-	-	-	-	-	-	-	-	-	+	-	-
MU89	2017	C	Salmonella enterica subsp. enterica	Rissen	469	Col(pHAD28)	-	T57S	+	-	-	-	-	-	+	+	-	-	-	-	-	-	-	-	-	-	-	-	+	-	-	-	-	-	-	-	-	-	+	+	-	+	-	-	-	-	+	-	+
MU90	2017	B	Salmonella enterica subsp. enterica	Singapore	501	No match	-	-	+	-	-	-	-	-	-	-	-	-	-	-	-	-	-	-	-	-	-	-	-	-	-	-	-	-	-	-	-	-	-	-	-	-	-	-	-	-	-	-	-
MU91	2017	E	Salmonella enterica subsp. enterica	Mbandaka	413	Col(pHAD28)	-	T57S	+	-	-	-	-	-	-	-	-	-	-	-	-	-	-	-	+	-	+	-	-	-	-	-	-	-	-	-	-	-	+	-	-	-	-	-	-	-	+	-	-
MU92	2017	F	Salmonella enterica subsp. enterica	Derby	40	IncFIA(HI1), IncHI1A, IncHI1B(R27)	-	T57S	+	-	-	-	-	-	+	+	-	-	-	-	-	-	-	-	-	-	-	-	+	-	-	-	-	-	-	-	-	-	+	+	-	+	-	-	-	-	+	-	+
MU93	2017	D	Salmonella enterica subsp. enterica	I 1,4,[5],12:b:-	423	No match	-	T57S	+	-	-	-	-	-	-	-	-	-	-	-	-	-	-	-	-	-	-	-	-	-	-	-	-	-	-	-	-	-	-	-	-	-	-	-	-	-	-	-	-
MU94	2017	C	Salmonella enterica subsp. enterica	Rissen	469	Col(pHAD28)	-	T57S	+	-	-	-	-	-	-	-	-	-	-	-	-	-	-	-	+	-	+	-	+	-	-	-	-	-	-	-	-	-	-	-	-	-	-	-	-	-	+	-	-
MU95	2017	B	Salmonella enterica subsp. enterica	Kentucky	696	IncFIB(K)	-	T57S	+	-	-	-	-	-	+	-	-	-	-	-	+	-	-	-	-	-	-	-	+	-	-	-	-	-	-	+	-	-	-	-	-	-	-	-	-	-	-	-	-
MU96	2017	A	Salmonella enterica subsp. enterica	Hvittingfoss	446	IncFIB(pB171)	-	-	+	-	-	-	-	-	-	-	-	-	-	-	-	-	-	-	-	-	-	-	-	-	-	-	-	-	-	-	-	-	-	-	-	-	-	-	-	-	-	-	-
MU97	2017	E	Salmonella enterica subsp. enterica	Mbandaka	413	Col(pHAD28)	-	T57S	+	-	-	-	-	-	-	-	-	-	-	-	-	-	-	-	+	-	+	-	-	-	-	-	-	-	-	-	-	-	+	-	-	-	-	-	-	-	+	-	-
MU98	2017	F	Salmonella enterica subsp. enterica	Corvallis	1541	IncQ1	-	T57S	+	-	-	-	-	-	-	-	-	-	-	-	-	-	-	-	+	-	+	-	-	-	-	-	-	-	-	-	-	-	+	-	-	-	-	-	-	-	+	-	-
MU99	2017	D	Salmonella enterica subsp. enterica	Stanley	29	No match	-	T57S	+	-	-	-	-	-	-	-	-	-	-	-	-	-	-	-	-	-	-	-	-	-	-	-	-	-	-	-	-	-	-	-	-	-	-	-	-	-	-	-	-
MU100	2017	D	Salmonella enterica subsp. enterica	Rissen	469	Col(pHAD28)	-	T57S	+	-	-	-	-	-	-	-	-	-	-	-	-	-	-	-	-	-	-	-	-	-	-	-	+	-	-	-	-	-	-	-	-	-	-	-	-	-	+	-	-
MU101	2017	C	Salmonella enterica subsp. enterica	Aberdeen	426	No match	-	-	+	-	-	-	-	-	-	-	-	-	-	-	-	-	-	-	-	-	-	-	-	-	-	-	-	-	-	-	-	-	-	-	-	-	-	-	-	-	-	-	-
MU102	2017	B	Salmonella enterica subsp. enterica	Newport	31	IncX2	-	T57S	+	-	-	-	-	-	-	-	-	-	-	-	-	-	-	-	-	-	-	-	-	-	-	-	-	-	-	-	-	-	-	-	-	-	+	-	-	-	+	-	-
MU103	2017	E	Salmonella enterica subsp. enterica	Agona	13	IncX1	-	T57S	+	-	-	-	-	-	-	-	-	-	-	-	-	-	-	-	+	-	+	-	+	-	-	-	-	-	-	-	-	-	-	+	-	-	+	-	-	-	+	-	-
MU104	2017	F	Salmonella enterica subsp. enterica	Rissen	469	Col(pHAD28)	-	T57S	+	-	-	-	-	-	+	+	-	-	-	-	-	-	-	-	-	-	-	-	+	-	-	-	-	-	-	-	-	+	-	+	-	+	-	-	-	-	+	-	-
MU105	2017	D	Salmonella enterica subsp. enterica	Mbandaka	413	Col(pHAD28)	-	T57S	+	-	-	-	-	-	-	-	-	-	-	-	-	-	-	-	+	-	+	-	-	-	-	-	-	-	-	-	-	-	+	-	-	-	-	-	-	-	+	-	-
MU106	2017	E	Salmonella enterica subsp. enterica	Uganda	684	No match	-	T57S	+	+	-	-	-	-	-	-	-	-	-	-	-	+	-	+	+	-	+	-	-	-	+	-	-	-	-	-	-	-	-	-	-	-	-	-	-	-	+	-	-
MU107	2017	F	Salmonella enterica subsp. enterica	Urbana|Neudorf	512	IncFIB(pB171)	-	T57S	+	-	-	-	-	-	-	-	-	-	-	-	-	-	-	-	-	-	-	-	-	-	-	-	-	-	-	-	-	-	-	-	-	-	-	-	-	-	-	-	-
MU108	2017	F	Salmonella enterica subsp. enterica	Agona	13	Col(BS512), Col156, IncX1	-	T57S	+	-	-	-	-	-	-	-	-	-	-	-	-	-	-	-	-	-	-	-	+	-	-	-	-	-	-	-	-	-	-	+	-	-	+	-	-	-	+	-	-
MU109	2017	A	Salmonella enterica subsp. enterica	Paratyphi B var. Java	43	No match	-	-	+	-	-	-	-	-	-	-	-	-	-	-	-	-	-	-	-	-	-	-	-	-	-	-	-	-	-	-	-	-	-	-	-	-	-	-	-	-	-	-	-
MU110	2017	A	Salmonella enterica subsp. enterica	Tennessee	319	No match	-	T57S	+	-	-	-	-	-	-	-	-	-	-	-	-	-	-	-	-	-	-	-	-	-	-	-	-	-	-	-	-	-	-	-	-	-	-	-	-	-	-	-	-
MU111	2017	C	Salmonella enterica subsp. enterica	Hvittingfoss	446	No match	-	-	+	-	-	-	-	-	-	-	-	-	-	-	-	-	-	-	-	-	-	-	-	-	-	-	-	-	-	-	-	-	-	-	-	-	-	-	-	-	-	-	-
MU112	2017	C	Salmonella enterica subsp. enterica	Tennessee	319	No match	-	T57S	+	-	-	-	-	-	-	-	-	-	-	-	-	-	-	-	-	-	-	-	-	-	-	-	-	-	-	-	-	-	-	-	-	-	-	-	-	-	-	-	-
MU113	2017	B	Salmonella enterica subsp. enterica	Uganda	684	No match	-	T57S	+	+	-	-	-	-	-	-	-	-	-	-	-	-	-	-	+	-	+	-	-	-	-	-	-	-	-	-	-	-	-	-	-	-	-	-	-	-	+	-	-
MU114	2017	B	Salmonella enterica subsp. enterica	Aberdeen	426	No match	-	-	+	-	-	-	-	-	-	-	-	-	-	-	-	-	-	-	-	-	-	-	-	-	-	-	-	-	-	-	-	-	-	-	-	-	-	-	-	-	-	-	-
MU115	2017	A	Salmonella enterica subsp. enterica	Poona	1069	No match	-	T57S	+	-	-	-	-	-	-	-	-	-	-	-	-	-	-	-	-	-	-	-	-	-	-	-	-	-	-	-	-	-	-	-	-	-	-	-	-	-	-	-	-
MU116	2017	C	Salmonella enterica subsp. enterica	Agona	13	IncX1	-	T57S	+	-	-	-	-	-	-	-	-	-	-	-	-	-	-	-	+	-	+	-	+	-	-	-	-	-	-	-	-	-	-	+	-	-	-	-	-	-	+	-	-
MU117	2017	B	Salmonella enterica subsp. enterica	Stanley	29	ColpVC	-	T57S	+	-	-	-	-	-	-	-	-	-	-	-	-	-	-	-	-	-	-	-	+	-	-	-	-	-	-	-	-	-	-	-	-	-	-	-	-	-	+	-	+
MU118	2017	E	Salmonella enterica subsp. enterica	Langensalza	3157	No match	-	T57S	+	-	-	-	-	-	-	-	-	-	-	-	-	-	-	+	+	-	+	-	+	-	-	-	-	-	-	-	-	-	+	-	-	-	-	-	-	-	-	+	-
MU119	2017	F	Salmonella enterica subsp. enterica	Weltevreden	365	Col440I, IncFII(S)	-	T57S	+	-	-	-	-	-	-	-	-	-	-	-	-	-	-	-	-	-	-	-	-	-	-	-	-	-	-	-	-	-	-	-	-	-	-	-	-	-	-	-	-
MU120	2017	D	Salmonella enterica subsp. enterica	Corvallis	1541	Col(pHAD28)	-	T57S	+	-	-	-	-	-	-	-	-	-	-	-	-	-	-	-	-	-	-	-	-	-	-	-	-	-	-	-	-	-	-	-	-	-	-	-	-	-	+	-	-
MU121	2017	D	Salmonella enterica subsp. enterica	Corvallis	1541	Col(pHAD28)	-	T57S	+	-	-	-	-	-	-	-	-	-	-	-	-	-	-	-	-	-	-	-	-	-	-	-	-	-	-	-	-	-	-	-	-	-	-	-	-	-	+	-	-
MU122	2017	E	Salmonella enterica subsp. enterica	Stanley	29	IncHI2, IncHI2A	-	T57S	+	-	-	-	-	-	-	-	-	-	-	-	-	-	-	-	-	-	-	-	+	-	-	-	-	-	-	-	-	-	-	-	-	-	-	-	-	-	+	-	+
MU123	2017	E	Salmonella enterica subsp. enterica	Tennessee	319	No match	-	T57S	+	-	-	-	-	-	-	-	-	-	-	-	-	-	-	-	-	-	-	-	-	-	-	-	-	-	-	-	-	-	-	-	-	-	-	-	-	-	-	-	-
MU124	2017	F	Salmonella enterica subsp. enterica	Anatum	64	IncFIB(K)	-	T57S	+	-	-	-	-	-	+	-	-	-	-	-	-	-	-	-	-	-	-	-	+	-	-	-	-	-	-	-	-	-	-	+	-	-	-	-	-	-	+	-	-
MU125	2017	A	Salmonella enterica subsp. enterica	Mountpleasant	287	IncFIB(pB171)	-	T57S	+	-	-	-	-	-	-	-	-	-	-	-	-	-	-	-	-	-	-	-	-	-	-	-	-	-	-	-	-	-	-	-	-	-	-	-	-	-	-	-	-
MU126	2017	C	Salmonella enterica subsp. enterica	Give	516	No match	S83Y	T57S	+	-	-	-	-	-	-	-	-	-	-	-	-	-	-	-	-	-	-	-	-	-	-	-	-	-	-	-	-	-	-	-	-	-	-	-	-	-	-	-	-
MU127	2017	B	Salmonella enterica subsp. enterica	Agona	13	ColpVC	-	T57S	+	-	-	-	-	-	-	-	-	-	-	-	-	-	-	-	-	-	-	-	-	-	-	-	-	-	-	-	-	-	-	-	-	-	-	-	-	-	-	-	-
MU128	2017	C	Salmonella enterica subsp. enterica	Amsterdam	590	No match	D87Y	-	+	-	-	-	-	-	-	-	-	-	-	-	-	-	-	-	-	-	-	-	-	-	-	-	-	-	-	-	-	-	-	-	-	-	-	-	-	-	-	-	-
MU129	2017	B	Salmonella enterica subsp. enterica	Langensalza	3157	No match	-	T57S	+	-	-	-	-	-	-	-	-	-	-	-	-	-	-	+	+	-	+	-	+	-	-	-	-	-	-	-	-	-	+	-	-	-	-	-	-	-	-	+	-
MU130	2017	D	Salmonella enterica subsp. enterica	Apeyeme	1546	No match	-	T57S	+	-	-	-	-	-	-	-	-	-	-	-	-	-	-	-	-	-	-	-	-	-	-	-	-	-	-	-	-	-	-	-	-	-	-	-	-	-	-	-	-
MU131	2017	D	Salmonella enterica subsp. enterica	Lexington	1542	IncFIB(pB171)	-	T57S	+	-	-	-	-	-	-	-	-	-	-	-	-	-	-	-	-	-	-	-	-	-	-	-	-	-	-	-	-	-	-	-	-	-	-	-	-	-	-	-	-
MU132	2017	E	Salmonella enterica subsp. enterica	Stanley	29	IncY	-	T57S	+	-	-	-	-	-	-	-	-	-	-	-	-	-	-	-	-	-	-	-	+	-	-	-	-	-	-	-	-	-	-	-	-	-	-	-	-	-	-	-	+
MU133	2017	F	Salmonella enterica subsp. enterica	Panama	48	IncFIA(HI1), IncFIB(K)	-	T57S	+	-	-	-	-	-	+	+	-	-	-	-	-	-	-	-	-	-	-	-	+	-	-	-	-	-	-	-	-	-	-	+	-	+	-	-	-	-	+	-	+
MU134	2017	F	Salmonella enterica subsp. enterica	Molade	2657	Col(pHAD28), Col440II	-	T57S	+	-	-	-	-	-	-	-	-	-	-	-	-	-	-	-	-	-	-	-	-	-	-	-	-	-	-	-	-	-	-	-	-	-	-	-	-	-	-	-	-
MU135	2017	C	Salmonella enterica subsp. enterica	I 1,4,[5],12:b:-	423	No match	-	T57S	+	-	-	-	-	-	-	-	-	-	-	-	-	-	-	-	-	-	-	-	-	-	-	-	-	-	-	-	-	-	-	-	-	-	-	-	-	-	-	-	-
MU136	2017	B	Salmonella enterica subsp. enterica	Hvittingfoss	446	No match	-	-	+	-	-	-	-	-	-	-	-	-	-	-	-	-	-	-	-	-	-	-	-	-	-	-	-	-	-	-	-	-	-	-	-	-	-	-	-	-	-	-	-
MU137	2017	D	Salmonella enterica subsp. enterica	Anatum	64	Col(pHAD28), IncFIB(K), IncX1	-	T57S	+	-	-	-	-	-	+	+	-	-	-	-	-	-	-	-	-	-	-	-	+	-	-	-	-	-	+	-	-	+	+	+	-	+	-	-	-	-	+	-	-
MU138	2017	E	Salmonella enterica subsp. enterica	Schwarzengrund	96	Col(pHAD28), Col156, ColpVC, IncQ1	S83F	T57S	+	-	-	-	+	-	+	-	+	-	-	-	-	-	-	+	-	+	-	-	+	-	-	-	-	-	-	-	-	-	-	+	-	-	-	-	-	-	-	-	-
MU139	2017	E	Salmonella enterica subsp. enterica	Bovismorbificans	1499	No match	-	-	+	-	-	-	-	-	-	-	-	-	-	-	-	-	-	-	-	-	-	-	-	-	-	-	-	-	-	-	-	-	-	-	-	-	-	-	-	-	-	-	-
MU140	2017	F	Salmonella enterica subsp. enterica	Agona	13	IncX1	-	T57S	+	-	-	-	-	-	-	-	-	-	-	-	-	-	-	-	+	-	+	-	+	-	-	-	-	-	-	-	-	-	-	+	-	-	+	-	-	-	+	-	-
MU141	2017	F	Salmonella enterica subsp. enterica	Mbandaka	413	Col(pHAD28)	-	T57S	+	-	-	-	-	-	-	-	-	-	-	-	-	-	-	-	+	-	+	-	-	-	-	-	-	-	-	-	-	-	+	-	-	-	-	-	-	-	+	-	-
MU142	2017	C	Salmonella enterica subsp. enterica	Chester	2063	No match	-	T57S	+	-	-	-	-	-	-	-	-	-	-	-	-	-	-	-	-	-	-	-	-	-	-	-	-	-	-	-	-	-	-	-	-	-	-	-	-	-	-	-	-
MU143	2017	B	Salmonella enterica subsp. enterica	Hvittingfoss	446	No match	-	-	+	-	-	-	-	-	-	-	-	-	-	-	-	-	-	-	-	-	-	-	-	-	-	-	-	-	-	-	-	-	-	-	-	-	-	-	-	-	-	-	-
MU144	2017	A	Salmonella enterica subsp. enterica	Hvittingfoss	446	No match	-	-	+	-	-	-	-	-	-	-	-	-	-	-	-	-	-	-	-	-	-	-	-	-	-	-	-	-	-	-	-	-	-	-	-	-	-	-	-	-	-	-	-
MU145	2017	D	Salmonella enterica subsp. enterica	Corvallis	1541	Col(pHAD28)	-	T57S	+	-	-	-	-	-	-	-	-	-	-	-	-	-	-	-	-	-	-	-	-	-	-	-	-	-	-	-	-	-	-	-	-	-	-	-	-	-	+	-	-
MU146	2017	E	Salmonella enterica subsp. enterica	I 1,4,[5],12:b:-	423	No match	-	T57S	+	-	-	-	-	-	-	-	-	-	-	-	-	-	-	-	-	-	-	-	-	-	-	-	-	-	-	-	-	-	-	-	-	-	-	-	-	-	-	-	-
MU147	2017	F	Salmonella enterica subsp. enterica	Stanley	11351	IncQ1	-	T57S	+	-	-	-	-	-	-	-	-	-	-	-	-	-	-	-	-	-	-	-	-	-	-	-	-	-	-	-	-	-	-	-	-	-	-	-	-	-	-	-	-
MU148	2017	A	Salmonella enterica subsp. enterica	Agona	13	IncX1	-	T57S	+	-	-	-	-	-	-	-	-	-	-	-	-	-	-	-	+	-	+	-	+	-	-	-	-	-	-	-	-	-	-	+	-	-	+	-	-	-	+	-	-
MU149	2017	A	Salmonella enterica subsp. enterica	Farmsen	11352	IncFII(SARC14)	-	T57S	+	-	-	-	-	-	-	-	-	-	-	-	-	-	-	-	-	-	-	-	-	-	-	-	-	-	-	-	-	-	-	-	-	-	-	-	-	-	-	-	-
MU150	2017	C	Salmonella enterica subsp. enterica	Rissen	469	Col(pHAD28)	-	T57S	+	-	-	-	-	-	+	+	-	-	-	-	-	-	-	-	-	-	-	-	+	-	-	-	-	-	-	-	-	+	-	+	-	+	-	-	-	-	+	-	-
MU151	2017	B	Salmonella enterica subsp. enterica	Stanley	29	No match	-	T57S	+	-	-	-	-	-	-	-	-	-	-	-	-	-	-	-	-	-	-	-	-	-	-	-	-	-	-	-	-	-	-	-	-	-	-	-	-	-	-	-	-
MU152	2017	D	Salmonella enterica subsp. enterica	Kentucky	198	Col(pHAD28), Col156	S83F, D87N	T57S, S80I	+	-	+	-	-	-	-	-	-	-	+	-	-	-	-	-	-	-	-	-	+	-	-	-	-	-	-	-	-	+	-	-	-	-	-	-	-	-	+	-	-
MU153	2017	D	Salmonella enterica subsp. enterica	Kentucky	198	Col(pHAD28), Col156	S83F, D87N	T57S, S80I	+	-	+	-	-	-	-	-	-	-	+	-	-	-	-	-	-	-	-	-	+	-	-	-	-	-	-	-	-	+	-	-	-	-	-	-	-	-	+	-	-
MU154	2017	E	Salmonella enterica subsp. enterica	Wandsworth	1498	IncX2	-	T57S	+	-	-	-	-	-	-	-	-	-	-	-	-	-	-	-	-	-	-	-	-	-	-	-	-	-	-	-	-	-	-	-	-	-	-	-	-	-	+	-	-
MU155	2017	E	Salmonella enterica subsp. enterica	Stanley	29	IncFII(S)	-	T57S	+	-	-	-	-	-	-	-	-	-	-	-	-	-	-	-	-	-	-	-	-	-	-	-	-	-	-	-	-	-	-	-	-	-	-	-	-	-	-	-	-
MU156	2017	F	Salmonella enterica subsp. enterica	Mbandaka	413	No match	-	T57S	+	-	-	-	-	-	-	-	-	-	-	-	-	-	-	-	-	-	-	-	-	-	-	-	-	-	-	-	-	-	-	-	-	-	-	-	-	-	-	-	-
MU157	2017	A	Salmonella enterica subsp. enterica	Hvittingfoss	446	IncFIB(pB171)	-	-	+	-	-	-	-	-	-	-	-	-	-	-	-	-	-	-	-	-	-	-	-	-	-	-	-	-	-	-	-	-	-	-	-	-	-	-	-	-	-	-	-
MU158	2017	E	Salmonella enterica subsp. enterica	Agona	13	IncX1	-	T57S	+	-	-	-	-	-	-	-	-	-	-	-	-	-	-	-	+	-	+	-	-	-	-	-	-	-	-	-	-	-	-	-	-	-	+	-	-	-	+	-	-
MU159	2017	F	Salmonella enterica subsp. enterica	Agona	13	IncX1	-	T57S	+	-	-	-	-	-	-	-	-	-	-	-	-	-	-	-	+	-	+	-	-	-	-	-	-	-	-	-	-	-	-	-	-	-	+	-	-	-	+	-	-
MU160	2017	D	Salmonella enterica subsp. enterica	Virchow	16	No match	-	-	+	-	-	-	-	-	-	-	-	-	-	-	-	-	-	-	-	-	-	-	-	-	-	-	-	-	-	-	-	-	-	-	-	-	-	-	-	-	-	-	-
MU161	2017	D	Salmonella enterica subsp. enterica	Anatum	64	Col(pHAD28), IncFIB(K)	-	T57S	+	-	-	-	-	-	+	+	-	-	-	-	-	-	-	-	-	-	-	-	+	-	-	-	-	-	-	-	-	-	-	+	-	+	-	-	-	-	+	-	-
MU162	2017	E	Salmonella enterica subsp. enterica	Uganda	684	No match	-	T57S	+	-	-	-	-	-	-	-	-	-	-	-	-	-	-	-	+	-	+	-	-	-	-	-	-	-	-	-	-	-	-	-	-	-	-	-	-	-	-	-	-
MU163	2017	E	Salmonella enterica subsp. enterica	Rissen	469	Col(pHAD28)	-	T57S	+	-	-	-	-	-	+	+	-	-	-	-	-	-	-	-	-	-	-	-	+	-	-	-	-	-	-	-	-	-	+	+	-	+	-	-	-	-	+	-	+
MU164	2017	F	Salmonella enterica subsp. enterica	Agona	13	IncX1	-	T57S	+	-	-	-	-	-	-	-	-	-	-	-	-	-	-	-	+	-	+	-	+	-	-	-	-	-	-	-	-	-	-	+	-	-	+	-	-	-	+	-	-
MU165	2017	F	Salmonella enterica subsp. enterica	Apeyeme	1546	No match	-	T57S	+	-	-	-	-	-	-	-	-	-	-	-	-	-	-	-	-	-	-	-	-	-	-	-	-	-	-	-	-	-	-	-	-	-	-	-	-	-	-	-	-
MU166	2017	C	Salmonella enterica subsp. enterica	Newport	46	No match	-	-	+	-	-	-	-	-	-	-	-	-	-	-	-	-	-	-	-	-	-	-	-	-	-	-	-	-	-	-	-	-	-	-	-	-	-	-	-	-	-	-	-
MU167	2018	E	Salmonella enterica subsp. enterica	Derby	40	IncFIA(HI1), IncHI1A, IncHI1B(R27)	-	T57S	+	-	-	-	-	-	+	+	-	-	-	-	-	-	-	-	-	-	-	-	+	-	-	-	-	-	-	-	-	-	+	+	-	+	-	-	-	-	-	-	-
MU168	2018	E	Salmonella enterica subsp. enterica	I 1,4,[5],12:b:-	423	No match	-	T57S	+	-	-	-	-	-	-	-	-	-	-	-	-	-	-	-	-	-	-	-	-	-	-	-	-	-	-	-	-	-	-	-	-	-	-	-	-	-	-	-	-
MU169	2018	F	Salmonella enterica subsp. enterica	Matopeni	2756	No match	-	-	+	-	-	-	-	-	-	-	-	-	-	-	-	-	-	-	-	-	-	-	-	-	-	-	-	-	-	-	-	-	-	-	-	-	-	-	-	-	-	-	-
MU170	2018	D	Salmonella enterica subsp. enterica	Hvittingfoss	446	No match	-	-	+	-	-	-	-	-	-	-	-	-	-	-	-	-	-	-	-	-	-	-	-	-	-	-	-	-	-	-	-	-	-	-	-	-	-	-	-	-	-	-	-
MU171	2018	D	Salmonella enterica subsp. enterica	I 1,4,[5],12:i:-	34	IncC	-	-	+	-	-	+	-	-	-	-	-	-	-	-	-	-	-	-	+	-	+	-	+	-	-	-	-	+	-	-	-	-	+	-	-	-	-	-	-	-	+	-	-
MU172	2018	A	Salmonella enterica subsp. enterica	Derby	40	Col440I, Col440II	-	T57S	+	-	-	-	-	-	+	+	-	-	-	-	-	-	-	-	-	-	-	-	+	-	-	-	-	-	-	-	-	-	+	+	-	+	-	-	-	-	+	-	+
MU173	2018	C	Salmonella enterica subsp. enterica	Typhimurium	36	IncQ1	-	-	+	-	-	-	-	-	-	-	-	-	-	-	-	-	-	-	-	-	-	-	-	-	-	-	-	-	-	-	-	-	-	-	-	-	-	-	-	-	-	-	-
MU174	2018	C	Salmonella enterica subsp. enterica	Mbandaka	413	No match	-	T57S	+	-	-	-	-	-	-	-	-	-	-	-	-	-	-	-	-	-	-	-	-	-	-	-	-	-	-	-	-	-	-	-	-	-	-	-	-	-	-	-	-
MU175	2018	D	Salmonella enterica subsp. enterica	Panama	48	No match	-	T57S	+	-	-	-	-	-	+	+	-	-	-	-	-	-	-	-	-	-	-	-	+	-	-	-	-	-	-	-	-	-	-	+	-	+	-	-	-	-	+	-	+
MU176	2018	D	Salmonella enterica subsp. enterica	Muenchen	82	Col(pHAD28), ColpVC, IncFIA, IncFIB(AP001918)	-	T57S	+	-	-	-	-	-	-	-	-	-	-	-	-	-	-	-	-	-	-	-	-	-	-	-	-	-	-	-	-	-	-	-	-	-	-	-	-	-	-	+	-
MU177	2018	D	Salmonella enterica subsp. enterica	Anatum	64	IncFIB(K)	-	T57S	+	-	-	-	-	-	-	+	-	-	-	-	-	-	-	-	-	-	-	+	-	-	-	-	-	-	-	-	-	+	-	-	-	+	-	-	-	-	+	-	-
MU178	2018	E	Salmonella enterica subsp. enterica	Give	516	No match	S83Y	T57S	+	-	-	-	-	-	-	-	-	-	-	-	-	-	-	-	-	-	-	-	-	-	-	-	-	-	-	-	-	-	-	-	-	-	-	-	-	-	-	-	-
MU179	2018	E	Salmonella enterica subsp. enterica	I 1,4,[5],12:i:-	34	IncX1	-	-	+	-	-	-	-	-	-	-	-	-	-	-	-	-	-	-	+	-	+	-	+	-	-	-	-	-	-	-	-	-	+	-	-	-	-	-	-	-	-	+	-
MU180	2018	F	Salmonella enterica subsp. enterica	Muenchen	82	ColRNAI, IncFIA, IncFIB(AP001918)	-	T57S	+	-	-	-	-	-	-	-	-	-	-	-	-	-	-	-	-	-	-	-	-	-	-	-	-	-	-	-	-	-	-	-	-	-	-	-	-	-	-	+	-
MU181	2018	C	Salmonella enterica subsp. enterica	Stanley	29	IncFII(S)	-	T57S	+	-	-	-	-	-	-	-	-	-	-	-	-	-	-	-	-	-	-	-	-	-	-	-	-	-	-	-	-	-	-	-	-	-	-	-	-	-	-	-	-
MU182	2018	B	Salmonella enterica subsp. enterica	Stanley	29	IncFII(S)	-	T57S	+	-	-	-	-	-	-	-	-	-	-	-	-	-	-	-	-	-	-	-	-	-	-	-	-	-	-	-	-	-	-	-	-	-	-	-	-	-	-	-	-
MU183	2018	A	Salmonella enterica subsp. enterica	Aberdeen	426	No match	-	-	+	-	-	-	-	-	-	-	-	-	-	-	-	-	-	-	-	-	-	-	-	-	-	-	-	-	-	-	-	-	-	-	-	-	-	-	-	-	-	-	-
MU184	2018	D	Salmonella enterica subsp. enterica	Singapore	501	No match	-	-	+	-	-	-	-	-	-	-	-	-	-	-	-	-	-	-	-	-	-	-	-	-	-	-	-	-	-	-	-	-	-	-	-	-	-	-	-	-	-	-	-
MU185	2018	E	Salmonella enterica subsp. enterica	Stanley	29	No match	-	T57S	+	-	-	-	-	-	-	-	-	-	-	-	-	-	-	-	-	-	-	-	-	-	-	-	-	-	-	-	-	-	-	-	-	-	-	-	-	-	-	-	-
MU186	2018	E	Salmonella enterica subsp. enterica	Agona	13	IncX1	-	T57S	+	-	-	-	-	-	-	-	-	-	-	-	-	-	-	-	+	-	+	-	+	-	-	-	-	-	-	-	-	-	-	+	-	-	+	-	-	-	+	-	-
MU187	2018	F	Salmonella enterica subsp. enterica	Stanley	29	No match	-	T57S	+	-	-	-	-	-	-	-	-	-	-	-	-	-	-	-	-	-	-	-	-	-	-	-	-	-	-	-	-	-	-	-	-	-	-	-	-	-	-	-	-
MU188	2018	D	Salmonella enterica subsp. enterica	Virchow	359	No match	-	-	+	-	-	-	-	-	-	-	-	-	-	-	-	-	-	-	-	-	-	-	-	-	-	-	-	-	-	-	-	-	-	-	-	-	-	-	-	-	-	-	-
MU189	2018	A	Salmonella enterica subsp. enterica	Mbandaka	413	No match	-	T57S	+	-	-	-	-	-	-	-	-	-	-	-	-	-	-	-	-	-	-	-	-	-	-	-	-	-	-	-	-	-	-	-	-	-	-	-	-	-	-	-	-
MU190	2018	C	Salmonella enterica subsp. enterica	Thompson	2417	No match	-	T57S	+	-	-	-	-	-	-	-	-	-	-	-	-	-	-	-	-	-	-	-	-	-	-	-	-	-	-	-	-	-	-	-	-	-	-	-	-	-	-	-	-
MU191	2018	A	Salmonella enterica subsp. enterica	Mountpleasant	287	IncFIB(pB171)	-	T57S	+	-	-	-	-	-	-	-	-	-	-	-	-	-	-	-	-	-	-	-	-	-	-	-	-	-	-	-	-	-	-	-	-	-	-	-	-	-	-	-	-
MU192	2018	A	Salmonella enterica subsp. enterica	Farmsen	2812	IncFII(SARC14)	-	T57S	+	-	-	-	-	-	-	-	-	-	-	-	-	-	-	-	-	-	-	-	-	-	-	-	-	-	-	-	-	-	-	-	-	-	-	-	-	-	-	-	-
MU193	2018	C	Salmonella enterica subsp. enterica	Corvallis	1541	IncC	-	T57S	+	-	-	+	-	-	-	-	-	-	-	-	-	-	-	-	+	-	+	-	+	-	-	-	-	+	-	-	-	-	+	-	-	-	-	-	-	-	+	-	-
MU194	2018	C	Salmonella enterica subsp. enterica	Agona	13	IncFIA(HI1), IncHI1A, IncHI1B(R27)	-	T57S	+	-	-	-	-	-	-	-	-	-	-	-	-	-	-	-	-	-	-	-	-	-	-	-	+	-	-	-	-	-	+	-	-	-	-	-	-	-	+	-	+
MU195	2018	C	Salmonella enterica subsp. enterica	Weltevreden	365	No match	-	T57S	+	-	-	-	-	-	-	-	-	-	-	-	-	-	-	-	-	-	-	-	-	-	-	-	-	-	-	-	-	-	-	-	-	-	-	-	-	-	-	-	-
MU196	2018	B	Salmonella enterica subsp. enterica	Agona	13	IncX1	-	T57S	+	-	-	-	-	-	-	-	-	-	-	-	-	-	-	-	+	-	+	-	+	-	-	-	-	-	-	-	-	-	-	+	-	-	+	-	-	-	+	-	-
MU197	2018	E	Salmonella enterica subsp. enterica	Corvallis	1541	IncC	-	T57S	+	-	-	+	-	-	-	-	-	-	-	-	-	-	-	-	+	-	+	-	+	-	-	-	-	+	-	-	-	-	+	-	-	-	-	-	-	-	+	-	-
MU198	2018	E	Salmonella enterica subsp. enterica	Agona	13	Col(BS512), Col156, IncX1	-	T57S	+	-	-	-	-	-	-	-	-	-	-	-	-	-	-	-	-	-	-	-	+	-	-	-	-	-	-	-	-	-	-	+	-	-	+	-	-	-	+	-	-
MU199	2018	F	Salmonella enterica subsp. enterica	Corvallis	1541	No match	-	T57S	+	-	-	-	-	-	-	-	-	-	-	-	-	-	-	-	-	-	-	-	-	-	-	-	-	-	-	-	-	-	-	-	-	-	-	-	-	-	-	-	-
MU200	2018	F	Salmonella enterica subsp. enterica	Weltevreden	365	IncFII(S)	-	T57S	+	-	-	-	-	-	-	-	-	-	-	-	-	-	-	-	-	-	-	-	-	-	-	-	-	-	-	-	-	-	-	-	-	-	-	-	-	-	-	-	-
MU201	2018	D	Salmonella enterica subsp. enterica	Stanley	2299	IncQ1	-	T57S	+	-	-	-	-	-	-	-	-	-	-	-	-	-	-	-	-	-	-	-	-	-	-	-	-	-	-	-	-	-	-	-	-	-	-	-	-	-	-	-	-
MU202	2018	E	Salmonella enterica subsp. enterica	Emek	76	No match	-	-	+	-	-	-	-	-	-	-	-	-	-	-	-	-	-	-	-	-	-	-	-	-	-	-	-	-	-	-	-	-	-	-	-	-	-	-	-	-	-	-	-
MU203	2018	E	Salmonella enterica subsp. enterica	Haifa	11347	IncHI2A, IncY	-	-	+	-	-	-	-	-	-	-	-	-	-	-	-	-	-	-	-	-	-	-	-	-	-	-	-	-	-	-	-	-	-	-	-	-	-	-	-	-	-	+	-
MU204	2018	F	Salmonella enterica subsp. enterica	Rissen	469	Col(pHAD28)	-	T57S	+	-	-	-	-	-	+	+	-	-	-	-	-	-	-	-	-	-	-	-	+	-	-	-	-	-	-	-	-	+	-	+	-	+	-	-	-	-	+	-	-
MU205	2018	F	Salmonella enterica subsp. enterica	Agona	13	IncX1	-	T57S	+	-	-	-	-	-	-	-	-	-	-	-	-	-	-	-	+	-	+	-	+	-	-	-	-	-	-	-	-	-	-	+	-	-	-	-	-	-	+	-	-
MU206	2018	A	Salmonella enterica subsp. enterica	Agona	13	IncX1	-	T57S	+	-	-	-	-	-	-	-	-	-	-	-	-	-	-	-	+	-	+	-	+	-	-	-	-	-	-	-	-	-	-	+	-	-	+	-	-	-	+	-	-
MU207	2018	C	Salmonella enterica subsp. enterica	Rissen	469	Col(pHAD28)	-	T57S	+	-	-	-	-	-	-	-	-	-	-	-	-	-	-	-	-	-	-	-	-	-	-	-	-	-	-	-	-	-	-	-	-	-	-	-	-	-	-	-	-
MU208	2018	B	Salmonella enterica subsp. enterica	Rissen	469	No match	D87N	T57S	+	-	-	+	-	-	-	-	-	-	-	-	-	-	-	-	+	-	+	-	-	-	-	-	-	+	-	-	-	-	+	-	-	-	-	-	-	-	+	-	-
MU209	2018	A	Salmonella enterica subsp. enterica	Derby	40	Col440I, Col440II	-	T57S	+	-	-	-	-	-	+	+	-	-	-	-	-	-	-	-	-	-	-	-	+	-	-	-	-	-	-	-	-	-	+	+	-	+	-	-	-	-	+	-	+
MU210	2018	C	Salmonella enterica subsp. enterica	Agona	13	IncC, IncQ1	S83F	T57S	+	-	-	-	-	-	-	-	-	-	-	-	-	-	-	+	+	-	+	-	+	-	-	-	-	-	-	-	-	-	+	-	-	-	-	-	-	-	+	-	-
MU211	2018	C	Salmonella enterica subsp. enterica	Virchow	359	No match	-	-	+	-	-	-	-	-	-	-	-	-	-	-	-	-	-	-	-	-	-	-	-	-	-	-	-	-	-	-	-	-	-	-	-	-	-	-	-	-	-	-	-
MU212	2018	B	Salmonella enterica subsp. enterica	Molade	544	Col440I	-	T57S	+	-	-	-	-	-	-	-	-	-	-	-	-	-	-	-	-	-	-	-	-	-	-	-	-	-	-	-	-	-	-	-	-	-	-	-	-	-	-	-	-
MU213	2018	B	Salmonella enterica subsp. enterica	Uganda	684	No match	-	T57S	+	-	-	-	-	-	-	-	-	-	-	-	-	-	-	-	-	-	-	-	-	-	-	-	-	-	-	-	-	-	-	-	-	-	-	-	-	-	-	-	-
MU214	2018	D	Salmonella enterica subsp. enterica	Rissen	469	No match	-	T57S	+	-	-	-	-	-	+	+	-	-	-	-	-	-	-	-	-	-	-	-	+	-	-	-	-	-	-	-	-	+	-	+	-	+	-	-	-	-	+	-	-
MU215	2018	D	Salmonella enterica subsp. enterica	Agona	13	IncQ1	-	T57S	+	-	-	-	-	-	-	-	-	-	-	-	-	-	-	-	-	-	-	-	-	-	-	-	-	-	-	-	-	-	-	-	-	-	-	-	-	-	-	-	-
MU216	2018	E	Salmonella enterica subsp. enterica	Anatum	64	No match	D87N	T57S	+	-	-	-	-	-	-	-	-	-	-	-	-	-	-	-	-	-	-	-	-	-	-	-	-	-	-	-	-	-	-	-	-	-	-	-	-	-	-	-	-
MU217	2018	E	Salmonella enterica subsp. enterica	Javiana	1547	No match	-	T57S	+	-	-	-	-	-	-	-	-	-	-	-	-	-	-	-	-	-	-	-	-	-	-	-	-	-	-	-	-	-	-	-	-	-	-	-	-	-	-	-	-
MU218	2018	E	Salmonella enterica subsp. enterica	Virchow	359	No match	-	-	+	-	-	-	-	-	-	-	-	-	-	-	-	-	-	-	-	-	-	-	-	-	-	-	-	-	-	-	-	-	-	-	-	-	-	-	-	-	-	-	-
MU219	2018	F	Salmonella enterica subsp. enterica	Mbandaka	413	No match	-	T57S	+	-	-	-	-	-	-	-	-	-	-	-	-	-	-	-	-	-	-	-	-	-	-	-	-	-	-	-	-	-	-	-	-	-	-	-	-	-	-	-	-
MU220	2018	D	Salmonella enterica subsp. enterica	Rissen	469	Col(pHAD28), IncX1	-	T57S	+	-	-	-	-	-	+	+	-	-	-	-	-	-	-	-	+	-	+	-	+	-	-	-	-	-	-	-	-	+	-	+	-	+	-	-	-	-	+	-	-
MU221	2018	E	Salmonella enterica subsp. enterica	Dublin	74	No match	-	T57S	+	-	-	-	-	-	-	-	-	-	-	-	-	-	-	-	-	-	-	-	-	-	-	-	-	-	-	-	-	-	-	-	-	-	-	-	-	-	-	-	-
MU222	2018	E	Salmonella enterica subsp. enterica	Muenster	321	No match	-	T57S	+	-	-	-	-	-	-	-	-	-	-	-	-	-	-	-	-	-	-	-	-	-	-	-	-	-	-	-	-	-	-	-	-	-	-	-	-	-	-	-	-
MU223	2018	E	Salmonella enterica subsp. enterica	Rissen	469	Col(pHAD28)	-	T57S	+	-	-	-	-	-	-	-	-	-	-	-	-	-	-	-	-	-	-	-	-	-	-	-	-	-	-	-	-	-	-	-	-	-	-	-	-	-	-	-	-
MU224	2018	F	Salmonella enterica subsp. enterica	Agona	13	Col(BS512), IncX1	-	T57S	+	-	-	-	-	-	-	-	-	-	-	-	-	-	-	-	-	-	-	-	+	-	-	-	-	-	-	-	-	-	-	+	-	-	+	-	-	-	+	-	-
MU225	2018	F	Salmonella enterica subsp. enterica	Virchow	359	No match	-	T57S	+	-	-	-	-	-	-	-	-	-	-	-	-	-	-	-	-	-	-	-	-	-	-	-	-	-	-	-	-	-	-	-	-	-	-	-	-	-	-	-	-
MU226	2018	A	Salmonella enterica subsp. enterica	Mountpleasant	287	IncFIB(pB171)	-	T57S	+	-	-	-	-	-	-	-	-	-	-	-	-	-	-	-	-	-	-	-	-	-	-	-	-	-	-	-	-	-	-	-	-	-	-	-	-	-	-	-	-
MU227	2018	C	Salmonella enterica subsp. enterica	Tennessee	319	Col(pHAD28)	-	T57S	+	-	-	-	-	-	-	-	-	-	-	-	-	-	-	-	-	-	-	-	-	-	-	-	-	-	-	-	-	-	-	-	-	-	-	-	-	-	-	-	-
MU228	2018	C	Salmonella enterica subsp. enterica	Virchow	359	No match	-	-	+	-	-	-	-	-	-	-	-	-	-	-	-	-	-	-	-	-	-	-	-	-	-	-	-	-	-	-	-	-	-	-	-	-	-	-	-	-	-	-	-
MU229	2018	A	Salmonella enterica subsp. enterica	Rissen	469	Col(pHAD28)	-	T57S	+	-	-	-	-	-	+	+	-	-	-	-	-	-	-	-	-	-	-	-	+	-	-	-	-	-	-	-	-	+	-	+	-	+	-	-	-	-	+	-	-
MU230	2018	D	Salmonella enterica subsp. enterica	Stanley	29	No match	-	T57S	+	-	-	-	-	-	-	-	-	-	-	-	-	-	-	-	-	-	-	-	-	-	-	-	-	-	-	-	-	-	-	-	-	-	-	-	-	-	-	-	-
MU231	2018	E	Salmonella enterica subsp. enterica	Rissen	469	Col(pHAD28)	-	T57S	+	-	-	-	-	-	+	+	-	-	-	-	-	-	-	-	-	-	-	-	+	-	-	-	-	-	-	-	-	-	+	+	-	+	-	-	-	-	+	-	+
MU232	2018	F	Salmonella enterica subsp. enterica	Tennessee	319	Col(pHAD28)	-	T57S	+	-	-	-	-	-	-	-	-	-	-	-	-	-	-	-	-	-	-	-	-	-	-	-	-	-	-	-	-	-	-	-	-	-	-	-	-	-	-	-	-
MU233	2018	F	Salmonella enterica subsp. enterica	Agona	13	IncQ1, IncX1	-	T57S	+	-	-	-	-	-	-	-	-	-	-	-	-	-	-	-	+	-	+	-	+	-	-	-	-	-	-	-	-	-	-	+	-	-	+	-	-	-	+	-	-
MU234	2018	A	Salmonella enterica subsp. enterica	Weltevreden	365	IncFII(S)	-	T57S	+	-	-	-	-	-	-	-	-	-	-	-	-	-	-	-	-	-	-	-	-	-	-	-	-	-	-	-	-	-	-	-	-	-	-	-	-	-	-	-	-
MU235	2018	B	Salmonella enterica subsp. enterica	Kentucky	198	Col(pHAD28)	S83F, D87N	T57S, S80I	+	-	-	-	-	-	-	-	-	-	-	-	-	-	-	-	-	-	-	-	-	-	-	-	-	-	-	-	-	-	-	-	-	-	-	-	-	-	-	-	-
MU236	2018	D	Salmonella enterica subsp. enterica	Stanley	29	No match	-	T57S	+	-	-	-	-	-	-	-	-	-	-	-	-	-	-	-	-	-	-	-	-	-	-	-	-	-	-	-	-	-	-	-	-	-	-	-	-	-	-	-	-
MU237	2018	E	Salmonella enterica subsp. enterica	Braenderup	22	No match	-	T57S	+	-	-	-	-	-	-	-	-	-	-	-	-	-	-	-	-	-	-	-	-	-	-	-	-	-	-	-	-	-	-	-	-	-	-	-	-	-	-	-	-
MU238	2018	E	Salmonella enterica subsp. enterica	Agona	13	IncQ1	-	T57S	+	-	-	-	-	-	-	-	-	-	-	-	-	-	-	-	-	-	-	-	-	-	-	-	-	-	-	-	-	-	-	-	-	-	-	-	-	-	-	-	-
MU239	2018	E	Salmonella enterica subsp. enterica	Amsterdam	590	No match	D87Y	-	+	-	-	-	-	-	-	-	-	-	-	-	-	-	-	-	-	-	-	-	-	-	-	-	-	-	-	-	-	-	-	-	-	-	-	-	-	-	-	-	-
MU240	2018	F	Salmonella enterica subsp. enterica	Bovismorbificans	1499	No match	-	-	+	-	-	-	-	-	-	-	-	-	-	-	-	-	-	-	-	-	-	-	-	-	-	-	-	-	-	-	-	-	-	-	-	-	-	-	-	-	-	-	-
MU241	2018	F	Salmonella enterica subsp. enterica	Stanley	29	No match	-	T57S	+	-	-	-	-	-	-	-	-	-	-	-	-	-	-	-	-	-	-	-	+	-	-	-	-	-	-	-	-	-	-	-	-	-	-	-	-	-	-	-	-
MU242	2018	C	Salmonella enterica subsp. enterica	Rissen	469	Col(pHAD28)	-	T57S	+	-	-	-	-	-	-	+	-	-	-	-	-	-	-	-	-	-	-	-	-	-	-	-	-	-	-	-	-	-	-	-	-	+	-	-	-	-	+	-	-
MU243	2018	C	Salmonella enterica subsp. enterica	Agona	13	IncHI2, IncHI2A	-	T57S	+	-	-	+	-	-	-	+	-	-	-	-	-	-	-	-	+	-	+	-	+	-	-	-	-	+	-	-	-	+	-	-	-	+	-	-	-	-	+	-	+
MU244	2018	B	Salmonella enterica subsp. enterica	Muenster	321	No match	-	T57S	+	-	-	-	-	-	-	-	-	-	-	-	-	-	-	-	-	-	-	-	-	-	-	-	-	-	-	-	-	-	-	-	-	-	-	-	-	-	-	-	-
MU245	2018	D	Salmonella enterica subsp. enterica	Mbandaka	413	Col(pHAD28)	-	T57S	+	-	-	-	-	-	-	-	-	-	-	-	-	-	-	-	+	-	+	-	-	-	-	-	-	-	-	-	-	-	+	-	-	-	-	-	-	-	+	-	-
MU246	2018	E	Salmonella enterica subsp. enterica	Agona	13	Col8282, IncX1	-	T57S	+	-	-	-	-	-	-	-	-	-	-	-	-	-	-	-	+	-	+	-	+	-	-	-	-	-	-	-	-	-	-	+	-	-	+	-	-	-	+	-	-
MU247	2018	F	Salmonella enterica subsp. enterica	Stanley	29	Col440II	-	T57S	+	-	-	-	-	-	-	-	-	-	-	-	-	-	-	-	-	-	-	-	+	-	-	-	-	-	-	-	-	-	-	-	-	-	-	-	-	-	+	-	+
MU248	2019	D	Salmonella enterica subsp. enterica	Agona	13	IncX1	-	T57S	+	-	-	-	-	-	-	-	-	-	-	-	-	-	-	-	+	-	+	-	+	-	-	-	-	-	-	-	-	-	-	+	-	-	-	-	-	-	+	-	-
MU249	2019	E	Salmonella enterica subsp. enterica	Rissen	469	Col(pHAD28)	-	T57S	+	-	-	-	-	-	-	-	-	-	-	-	-	-	-	-	+	-	+	-	+	-	-	-	-	-	-	-	-	-	-	-	-	-	-	-	-	-	+	-	-
MU250	2019	F	Salmonella enterica subsp. enterica	Agona	13	No match	-	T57S	+	-	-	-	-	-	-	-	-	-	-	-	-	-	-	-	-	-	-	-	-	-	-	-	-	-	-	-	-	-	-	-	-	-	-	-	-	-	-	-	-
MU251	2019	C	Salmonella enterica subsp. enterica	Anatum	64	Col(pHAD28), IncQ1, IncX1	-	T57S	+	-	-	-	-	-	+	-	-	-	-	-	-	-	-	-	-	-	-	-	+	-	-	-	-	-	+	-	-	-	+	+	-	-	-	-	-	-	+	-	-
MU252	2019	B	Salmonella enterica subsp. enterica	I 1,4,[5],12:i:-	34	Col(pHAD28), IncHI2, IncHI2A	-	-	+	-	-	-	-	-	+	-	+	-	-	-	-	-	-	+	+	-	+	-	+	-	-	-	-	-	-	-	-	-	+	+	-	-	-	-	-	+	+	+	-
MU253	2019	C	Salmonella enterica subsp. enterica	Newport	46	No match	-	-	+	-	-	-	-	-	-	-	-	-	-	-	-	-	-	-	-	-	-	-	-	-	-	-	-	-	-	-	-	-	-	-	-	-	-	-	-	-	-	-	-
MU254	2019	B	Salmonella enterica subsp. enterica	Rissen	469	Col(pHAD28)	-	T57S	+	-	-	-	-	-	+	-	-	-	-	-	-	-	-	-	-	-	-	-	+	-	-	-	-	-	-	-	-	-	-	-	-	-	-	-	-	-	+	-	-
MU255	2019	D	Salmonella enterica subsp. enterica	Agona	13	IncQ1, IncX1	-	T57S	+	-	-	-	-	-	-	-	-	-	-	-	-	-	-	-	+	-	+	-	+	-	-	-	-	-	-	-	-	-	-	+	-	-	+	-	-	-	+	-	-
MU256	2019	D	Salmonella enterica subsp. enterica	Rissen	469	Col(pHAD28), IncC	-	T57S	+	-	-	-	-	-	-	-	-	-	-	-	-	-	-	-	+	-	+	-	+	-	-	-	-	-	-	-	-	-	+	-	-	-	-	-	-	-	+	-	-
MU257	2019	E	Salmonella enterica subsp. enterica	I 1,4,[5],12:b:-	423	IncFII(SARC14)	-	T57S	+	-	-	-	-	-	-	-	-	-	-	-	-	-	-	-	-	-	-	-	-	-	-	-	-	-	-	-	-	-	-	-	-	-	-	-	-	-	-	-	-
MU258	2019	E	Salmonella enterica subsp. enterica	Rissen	469	Col(pHAD28)	-	T57S	+	-	-	-	-	-	+	+	-	-	-	-	-	-	-	-	-	-	-	-	+	-	-	-	-	-	-	-	-	+	-	+	-	+	-	-	-	-	+	-	-
MU259	2019	F	Salmonella enterica subsp. enterica	Uganda	684	No match	-	T57S	+	-	-	-	-	-	-	-	-	-	-	-	-	-	-	-	-	-	-	-	-	-	-	-	-	-	-	-	-	-	-	-	-	-	-	-	-	-	-	-	-
MU260	2019	C	Salmonella enterica subsp. enterica	Corvallis	1541	Col440I	-	T57S	+	-	-	-	-	-	-	-	-	-	-	-	-	-	-	-	-	-	-	-	-	-	-	-	-	-	-	-	-	-	-	-	-	-	-	-	-	-	-	-	-
MU261	2019	F	Salmonella enterica subsp. enterica	Rissen	469	Col(pHAD28), IncI1-I(Alpha)	-	T57S	+	-	-	-	-	-	+	+	-	-	-	-	-	-	-	-	-	-	-	-	+	-	-	-	-	-	-	-	-	+	-	+	-	+	-	-	-	-	+	-	-
MU262	2019	F	Salmonella enterica subsp. enterica	Muenster	321	IncQ1	-	T57S	+	-	-	-	-	-	-	-	-	-	-	-	-	-	-	-	-	-	-	-	-	-	-	-	-	-	-	-	-	-	-	-	-	-	-	-	-	-	-	-	-
MU263	2019	D	Salmonella enterica subsp. enterica	Rissen	469	Col(pHAD28)	-	T57S	+	-	-	-	-	-	+	+	-	-	-	-	-	-	-	-	-	-	-	-	+	-	-	-	-	-	-	-	-	+	-	+	-	+	-	-	-	-	+	-	-
MU264	2019	D	Salmonella enterica subsp. enterica	Agona	13	IncHI1A, IncHI1B(R27)	-	T57S	+	-	-	-	-	-	+	+	-	-	-	-	-	-	-	-	-	-	-	-	+	-	-	-	-	+	-	-	-	-	+	+	-	+	-	-	-	-	+	-	+
MU265	2019	C	Salmonella enterica subsp. enterica	Agona	13	IncFIA(HI1), IncHI1A, IncHI1B(R27)	-	T57S	+	-	-	+	-	-	-	-	-	-	-	-	-	-	-	-	-	-	-	-	-	-	-	-	+	-	-	-	-	-	+	-	-	-	-	-	-	-	+	-	+
MU266	2019	A	Salmonella enterica subsp. enterica	Mbandaka	413	IncHI1A(NDM-CIT), IncHI1B(pNDM-CIT)	-	T57S	+	-	-	-	-	-	-	-	-	-	-	-	-	-	-	-	-	-	-	-	-	-	-	-	-	-	-	-	-	-	-	-	-	-	-	-	-	-	-	-	-
MU267	2019	E	Salmonella enterica subsp. enterica	Agona	13	IncX1	-	T57S	+	-	-	-	-	-	-	-	-	-	-	-	-	-	-	-	-	-	-	-	-	-	-	-	-	-	-	-	-	-	-	-	-	-	+	-	-	-	+	-	-
MU268	2019	F	Salmonella enterica subsp. enterica	Hvittingfoss	446	No match	-	-	+	-	-	-	-	-	-	-	-	-	-	-	-	-	-	-	-	-	-	-	-	-	-	-	-	-	-	-	-	-	-	-	-	-	-	-	-	-	-	-	-
MU269	2019	F	Salmonella enterica subsp. enterica	Virchow	359	Col(pHAD28)	-	-	+	-	-	-	-	-	-	-	-	-	-	-	-	-	-	-	-	-	-	-	-	-	-	-	-	-	-	-	-	-	-	-	-	-	-	-	-	-	+	-	-
MU270	2019	A	Salmonella enterica subsp. enterica	Agona	13	IncQ1, IncX1	-	T57S	+	-	-	-	-	-	-	-	-	-	-	-	-	-	-	-	+	-	+	-	+	-	-	-	-	-	-	-	-	-	-	+	-	-	+	-	-	-	+	-	-
MU271	2019	A	Salmonella enterica subsp. enterica	Agona	13	IncQ1, IncX1	-	T57S	+	-	-	-	-	-	-	-	-	-	-	-	-	-	-	-	+	-	+	-	+	-	-	-	-	-	-	-	-	-	-	+	-	-	+	-	-	-	+	-	-
MU272	2019	C	Salmonella enterica subsp. enterica	Stanley	29	No match	-	T57S	+	-	-	-	-	-	-	-	-	-	-	-	-	-	-	-	-	-	-	-	-	-	-	-	-	-	-	-	-	-	-	-	-	-	-	-	-	-	-	-	-
MU273	2019	B	Salmonella enterica subsp. enterica	Singapore	462	No match	-	-	+	-	-	-	-	-	-	-	-	-	-	-	-	-	-	-	-	-	-	-	-	-	-	-	-	-	-	-	-	-	-	-	-	-	-	-	-	-	-	-	-
MU274	2019	E	Salmonella enterica subsp. enterica	Mbandaka	413	IncHI1A(NDM-CIT), IncHI1B(pNDM-CIT)	-	T57S	+	-	-	-	-	-	-	-	-	-	-	-	-	-	-	-	-	-	-	-	-	-	-	-	-	-	-	-	-	-	-	-	-	-	-	-	-	-	-	-	-
MU275	2019	E	Salmonella enterica subsp. enterica	Agona	13	Col(pHAD28), IncC, IncQ1	S83F	T57S	+	-	-	-	-	-	-	-	-	-	-	-	-	-	-	+	+	-	+	-	+	-	-	-	-	-	-	-	-	-	+	-	-	-	-	-	-	-	+	-	-
MU276	2019	F	Salmonella enterica subsp. enterica	I B:f,g,s:e,n,z15	13	IncHI1A(NDM-CIT), IncHI1B(pNDM-CIT), IncN, IncX1	-	T57S	+	-	-	-	-	-	-	-	-	-	-	-	-	-	-	-	+	-	+	-	+	-	-	-	-	-	-	-	-	-	-	+	-	-	+	-	-	-	+	-	-
MU277	2019	D	Salmonella enterica subsp. enterica	Rissen	469	Col(pHAD28)	-	T57S	+	-	-	-	-	-	-	-	-	-	-	-	-	-	-	-	+	-	+	-	+	-	-	-	-	-	-	-	-	-	-	-	-	-	-	-	-	-	+	-	-
MU278	2019	D	Salmonella enterica subsp. enterica	Stanley	29	No match	-	T57S	+	-	-	-	-	-	-	-	-	-	-	-	-	-	-	-	-	-	-	-	-	-	-	-	-	-	-	-	-	-	-	-	-	-	-	-	-	-	-	-	-
MU279	2019	A	Salmonella enterica subsp. enterica	Mbandaka	413	No match	-	T57S	+	-	-	-	-	-	-	-	-	-	-	-	-	-	-	-	-	-	-	-	-	-	-	-	-	-	-	-	-	-	-	-	-	-	-	-	-	-	-	-	-
MU280	2019	C	Salmonella enterica subsp. enterica	Emek	76	No match	-	-	+	-	-	-	-	-	-	-	-	-	-	-	-	-	-	-	-	-	-	-	-	-	-	-	-	-	-	-	-	-	-	-	-	-	-	-	-	-	-	-	-
MU281	2019	E	Salmonella enterica subsp. enterica	Give	516	IncFIB(K)	S83Y	T57S	+	-	-	-	-	-	-	-	-	-	-	-	-	-	-	-	+	-	+	-	+	-	-	-	-	-	-	-	-	-	+	-	+	-	-	-	-	-	-	-	-
MU282	2019	E	Salmonella enterica subsp. enterica	I 1,4,[5],12:i:-	34	IncC	-	-	+	-	-	-	-	-	-	-	-	-	-	-	-	-	-	-	+	-	+	-	+	-	-	-	-	+	-	-	-	-	+	-	-	-	-	-	-	-	+	-	-
MU283	2019	F	Salmonella enterica subsp. enterica	Apeyeme	1546	No match	-	T57S	+	-	-	-	-	-	-	-	-	-	-	-	-	-	-	-	-	-	-	-	-	-	-	-	-	-	-	-	-	-	-	-	-	-	-	-	-	-	-	-	-
MU284	2019	F	Salmonella enterica subsp. enterica	Poona	1069	No match	-	T57S	+	-	-	-	-	-	-	-	-	-	-	-	-	-	-	-	-	-	-	-	-	-	-	-	-	-	-	-	-	-	-	-	-	-	-	-	-	-	-	-	-
MU285	2019	E	Salmonella enterica subsp. enterica	Agona	13	IncX1	-	T57S	+	-	-	-	-	-	-	-	-	-	-	-	-	-	-	-	+	-	+	-	+	-	-	-	-	-	-	-	-	-	-	+	-	-	-	-	-	-	+	-	-
MU286	2019	C	Salmonella enterica subsp. enterica	Agona	13	IncX1	-	T57S	+	-	-	-	-	-	-	-	-	-	-	-	-	-	-	-	+	-	+	-	+	-	-	-	-	-	-	-	-	-	-	+	-	-	+	-	-	-	+	-	-
MU287	2019	B	Salmonella enterica subsp. enterica	Agona	13	IncFIA(HI1), IncHI1A, IncHI1B(R27)	-	T57S	+	-	-	-	-	-	-	-	-	-	-	-	-	-	-	-	-	-	-	-	-	-	-	-	+	-	-	-	-	-	-	-	-	-	-	-	-	-	-	-	-
MU288	2019	A	Salmonella enterica subsp. enterica	Stanley	2299	No match	-	T57S	+	-	-	-	-	-	-	-	-	-	-	-	-	-	-	-	-	-	-	-	-	-	-	-	-	-	-	-	-	-	-	-	-	-	-	-	-	-	-	-	-
MU289	2019	E	Salmonella enterica subsp. enterica	Poona	3236	No match	-	T57S	+	-	-	-	-	-	-	-	-	-	-	-	-	-	-	-	-	-	-	-	-	-	-	-	-	-	-	-	-	-	-	-	-	-	-	-	-	-	-	-	-
MU290	2019	E	Salmonella enterica subsp. enterica	Stanley	29	Col440II	-	T57S	+	-	-	-	-	-	-	-	-	-	-	-	-	-	-	-	-	-	-	-	+	-	-	-	-	-	-	-	-	-	-	-	-	-	-	-	-	-	+	-	+
MU291	2019	F	Salmonella enterica subsp. enterica	Agona	13	IncX1	-	T57S	+	-	-	-	-	-	-	-	-	-	-	-	-	-	-	+	+	-	+	-	+	-	-	-	-	-	-	-	-	-	-	+	-	-	+	-	-	-	+	-	-
MU292	2019	F	Salmonella enterica subsp. enterica	Poona	3236	No match	-	T57S	+	-	-	-	-	-	-	-	-	-	-	-	-	-	-	-	-	-	-	-	-	-	-	-	-	-	-	-	-	-	-	-	-	-	-	-	-	-	-	-	-
MU293	2019	F	Salmonella enterica subsp. enterica	Mbandaka	413	Col(pHAD28)	-	T57S	+	-	-	-	-	-	-	-	-	-	-	-	-	-	-	-	+	-	+	-	-	-	-	-	-	-	-	-	-	-	+	-	-	-	-	-	-	-	+	-	-
MU294	2019	C	Salmonella enterica subsp. enterica	Emek	76	Col(pHAD28)	-	-	+	-	-	-	-	-	-	-	-	-	-	-	-	-	-	-	-	-	-	-	-	-	-	-	-	-	-	-	-	-	-	-	-	-	-	-	-	-	-	-	-
MU295	2019	C	Salmonella enterica subsp. enterica	Altona	1549	ColpVC	-	T57S	+	-	-	-	-	-	-	-	-	-	-	-	-	-	-	-	-	-	-	-	-	-	-	-	-	-	-	-	-	-	-	-	-	-	-	-	-	-	-	-	-
MU296	2019	B	Salmonella enterica subsp. enterica	Stanley	29	No match	-	T57S	+	-	-	-	-	-	-	-	-	-	-	-	-	-	-	-	-	-	-	-	-	-	-	-	-	-	-	-	-	-	-	-	-	-	-	-	-	-	-	-	-
MU297	2019	E	Salmonella enterica subsp. enterica	Kiambu	309	No match	-	-	+	-	-	-	-	-	-	-	-	-	-	-	-	-	-	-	-	-	-	-	-	-	-	-	-	-	-	-	-	-	-	-	-	-	-	-	-	-	-	-	-
MU298	2019	E	Salmonella enterica subsp. enterica	Anatum	64	No match	D87N	T57S	+	-	-	-	-	-	-	-	-	-	-	-	-	-	-	-	-	-	-	-	-	-	-	-	-	-	-	-	-	-	-	-	-	-	-	-	-	-	-	-	-
MU299	2019	F	Salmonella enterica subsp. enterica	Senftenberg	210	No match	-	T57S	+	-	-	-	-	-	-	-	-	-	-	-	-	-	-	-	-	-	-	-	-	-	-	-	-	-	-	-	-	-	-	-	-	-	-	-	-	-	-	-	-
MU300	2019	E	Salmonella enterica subsp. enterica	Apeyeme	1546	No match	-	T57S	+	-	-	-	-	-	-	-	-	-	-	-	-	-	-	-	-	-	-	-	-	-	-	-	-	-	-	-	-	-	-	-	-	-	-	-	-	-	-	-	-
MU301	2019	F	Salmonella enterica subsp. enterica	Weltevreden	365	IncFII(S)	-	T57S	+	-	-	-	-	-	-	-	-	-	-	-	-	-	-	-	-	-	-	-	-	-	-	-	-	-	-	-	-	-	-	-	-	-	-	-	-	-	-	-	-
MU302	2019	E	Salmonella enterica subsp. enterica	Senftenberg	210	No match	-	T57S	+	-	-	-	-	-	-	-	-	-	-	-	-	-	-	-	-	-	-	-	-	-	-	-	-	-	-	-	-	-	-	-	-	-	-	-	-	-	-	-	-
MU303	2020	E	Salmonella enterica subsp. enterica	Mbandaka	413	No match	-	T57S	+	-	-	-	-	-	-	-	-	-	-	-	-	-	-	-	-	-	-	-	-	-	-	-	-	-	-	-	-	-	-	-	-	-	-	-	-	-	-	-	-
MU304	2020	F	Salmonella enterica subsp. enterica	Corvallis	1541	Col(pHAD28)	-	T57S	+	-	-	-	-	-	-	-	-	-	-	-	-	-	-	-	-	-	-	-	-	-	-	-	-	-	-	-	-	-	-	-	-	-	-	-	-	-	-	-	-
MU305	2020	C	Salmonella enterica subsp. enterica	Newport	46	No match	-	-	+	-	-	-	-	-	-	-	-	-	-	-	-	-	-	-	-	-	-	-	-	-	-	-	-	-	-	-	-	-	-	-	-	-	-	-	-	-	-	-	-
MU306	2020	B	Salmonella enterica subsp. enterica	I 1,4,[5],12:i:-	34	No match	-	-	+	-	-	-	-	-	-	-	-	-	-	-	-	-	-	-	+	-	+	-	+	-	-	-	-	-	-	-	-	-	+	-	-	-	-	-	-	-	-	+	-
MU307	2020	A	Salmonella enterica subsp. enterica	Derby	40	Col(pHAD28)	-	T57S	+	-	-	-	-	-	-	-	-	-	-	-	-	-	-	-	-	-	-	-	+	-	-	-	-	-	-	-	-	-	+	-	-	-	-	-	-	-	+	-	+
MU308	2020	D	Salmonella enterica subsp. enterica	Corvallis	1541	No match	-	T57S	+	-	-	-	-	-	-	-	-	-	-	-	-	-	-	-	-	-	-	-	-	-	-	-	-	-	-	-	-	-	-	-	-	-	-	-	-	-	+	-	-
MU309	2020	E	Salmonella enterica subsp. enterica	Livingstone	11346	Col(pHAD28)	-	T57S	+	-	-	-	-	-	-	-	-	-	-	-	-	-	-	-	-	-	-	-	-	-	-	-	-	-	-	-	-	-	-	-	-	-	-	-	-	-	-	-	-
MU310	2020	F	Salmonella enterica subsp. enterica	Livingstone	11346	Col(pHAD28)	-	T57S	+	-	-	-	-	-	-	-	-	-	-	-	-	-	-	-	-	-	-	-	-	-	-	-	-	-	-	-	-	-	-	-	-	-	-	-	-	-	-	-	-
MU311	2020	D	Salmonella enterica subsp. enterica	Give	516	No match	S83Y	T57S	+	-	-	-	-	-	+	+	-	-	-	-	-	-	-	-	-	-	-	-	+	-	-	-	-	-	-	-	-	-	+	+	-	+	-	-	-	-	+	-	+
MU312	2020	D	Salmonella enterica subsp. enterica	Braenderup	22	Col(pHAD28)	-	T57S	+	-	-	-	-	-	-	-	-	-	-	-	-	-	-	-	-	-	-	-	-	-	-	-	-	-	-	-	-	-	-	-	-	-	-	-	-	-	-	-	-
MU313	2020	A	Salmonella enterica subsp. enterica	Indiana	2040	No match	-	T57S	+	-	-	-	-	-	-	-	-	-	-	-	-	-	-	-	-	-	-	-	-	-	-	-	-	-	-	-	-	-	-	-	-	-	-	-	-	-	+	-	-
MU314	2020	B	Salmonella enterica subsp. enterica	Waycross	1419	No match	-	T57S	+	-	-	-	-	-	-	-	-	-	-	-	-	-	-	-	-	-	-	-	-	-	-	-	-	-	-	-	-	-	-	-	-	-	-	-	-	-	-	-	-
MU315	2020	A	Salmonella enterica subsp. enterica	Matopeni	2756	No match	-	-	+	-	-	-	-	-	-	-	-	-	-	-	-	-	-	-	-	-	-	-	-	-	-	-	-	-	-	-	-	-	-	-	-	-	-	-	-	-	-	-	-
MU316	2020	C	Salmonella enterica subsp. enterica	Senftenberg	14	Col(pHAD28), Col(pHAD28), Col440II	-	T57S	+	-	-	-	-	-	-	-	-	-	-	-	-	-	-	-	-	-	-	-	-	-	-	-	-	-	-	-	-	-	-	-	-	-	-	-	-	-	-	-	-
MU317	2020	B	Salmonella enterica subsp. enterica	Rissen	469	IncC	-	T57S	+	-	-	+	-	-	+	+	-	-	-	-	-	-	-	-	+	-	+	-	+	-	-	+	-	-	-	-	-	+	+	+	-	+	-	-	-	-	+	-	-
MU318	2020	E	Salmonella enterica subsp. enterica	Rissen	469	Col(pHAD28)	-	T57S	+	-	-	-	-	-	-	-	-	-	-	-	-	-	-	-	+	-	+	-	+	-	-	-	-	-	-	-	-	-	-	-	-	-	-	-	-	-	+	-	-
MU319	2020	E	Salmonella enterica subsp. enterica	Weltevreden	11348	IncFII(S)	-	T57S	+	-	-	-	-	-	-	-	-	-	-	-	-	-	-	-	-	-	-	-	-	-	-	-	-	-	-	-	-	-	-	-	-	-	-	-	-	-	-	-	-
MU320	2020	F	Salmonella enterica subsp. enterica	Virchow	359	No match	-	-	+	-	-	-	-	-	-	-	-	-	-	-	-	-	-	-	-	-	-	-	-	-	-	-	-	-	-	-	-	-	-	-	-	-	-	-	-	-	-	-	-
MU321	2020	F	Salmonella enterica subsp. enterica	Weltevreden	365	IncFII(S)	-	T57S	+	-	-	-	-	-	-	-	-	-	-	-	-	-	-	-	-	-	-	-	-	-	-	-	-	-	-	-	-	-	-	-	-	-	-	-	-	-	-	-	-
MU322	2020	D	Salmonella enterica subsp. enterica	Tennessee	319	No match	-	T57S	+	-	-	-	-	-	-	-	-	-	-	-	-	-	-	-	-	-	-	-	-	-	-	-	-	-	-	-	-	-	-	-	-	-	-	-	-	-	-	-	-
MU323	2020	D	Salmonella enterica subsp. enterica	Braenderup	22	No match	-	T57S	+	-	-	-	-	-	-	-	-	-	-	-	-	-	-	-	-	-	-	-	-	-	-	-	-	-	-	-	-	-	-	-	-	-	-	-	-	-	-	-	-
MU324	2020	E	Salmonella enterica subsp. enterica	Senftenberg	14	Col(pHAD28)	-	T57S	+	-	-	-	-	-	-	-	-	-	-	-	-	-	-	-	-	-	-	-	-	-	-	-	-	-	-	-	-	-	-	-	-	-	-	-	-	-	-	-	-
MU325	2020	E	Salmonella enterica subsp. enterica	Corvallis	1541	ColpVC, IncI1-I(Alpha), p0111	-	T57S	+	-	-	-	-	-	-	-	-	-	-	-	-	-	-	-	-	-	-	-	-	-	-	-	-	-	-	-	-	-	-	-	-	-	-	-	-	-	-	-	-
MU326	2020	F	Salmonella enterica subsp. enterica	Agona	13	IncX1	-	T57S	+	-	-	-	-	-	-	-	-	-	-	-	-	-	-	-	+	-	+	-	+	-	-	-	-	-	-	-	-	-	-	+	-	-	+	-	-	-	+	-	-
MU327	2020	A	Salmonella enterica subsp. enterica	Mountpleasant	287	IncFIB(pB171)	-	T57S	+	-	-	-	-	-	-	-	-	-	-	-	-	-	-	-	-	-	-	-	-	-	-	-	-	-	-	-	-	-	-	-	-	-	-	-	-	-	-	-	-
MU328	2020	C	Salmonella enterica subsp. enterica	Weltevreden	365	IncFII(S)	-	T57S	+	-	-	-	-	-	-	-	-	-	-	-	-	-	-	-	-	-	-	-	-	-	-	-	-	-	-	-	-	-	-	-	-	-	-	-	-	-	-	-	-
MU329	2020	B	Salmonella enterica subsp. enterica	Apeyeme	1546	No match	-	T57S	+	-	-	-	-	-	-	-	-	-	-	-	-	-	-	-	-	-	-	-	-	-	-	-	-	-	-	-	-	-	-	-	-	-	-	-	-	-	-	-	-
MU330	2020	E	Salmonella enterica subsp. enterica	Brandenburg	65	No match	-	T57S	+	-	-	-	-	-	-	-	-	-	-	-	-	-	-	-	-	-	-	-	-	-	-	-	-	-	-	-	-	-	-	-	-	-	-	-	-	-	-	-	-
MU331	2020	D	Salmonella enterica subsp. enterica	Livingstone	543	No match	-	-	+	-	-	-	-	-	-	-	-	-	-	-	-	-	-	-	-	-	-	-	-	-	-	-	-	-	-	-	-	-	-	-	-	-	-	-	-	-	-	-	-
MU332	2020	A	Salmonella enterica subsp. enterica	Mountpleasant	287	IncFIB(pB171)	-	T57S	+	-	-	-	-	-	-	-	-	-	-	-	-	-	-	-	-	-	-	-	-	-	-	-	-	-	-	-	-	-	-	-	-	-	-	-	-	-	-	-	-
MU333	2020	A	Salmonella enterica subsp. enterica	Chester	2063	No match	-	T57S	+	-	-	-	-	-	-	-	-	-	-	-	-	-	-	-	-	-	-	-	-	-	-	-	-	-	-	-	-	-	-	-	-	-	-	-	-	-	-	-	-
MU334	2020	B	Salmonella enterica subsp. enterica	Agona	13	No match	-	T57S	+	-	-	-	-	-	-	-	-	-	-	-	-	-	-	-	-	-	-	-	-	-	-	-	-	-	-	-	-	-	-	-	-	-	-	-	-	-	-	-	-
MU335	2020	D	Salmonella enterica subsp. enterica	Agona	13	IncQ1	-	T57S	+	-	-	-	-	-	-	-	-	-	-	-	-	-	-	-	-	-	-	-	-	-	-	-	-	-	-	-	-	-	-	-	-	-	-	-	-	-	-	-	-
MU336	2020	E	Salmonella enterica subsp. enterica	Muenster	321	IncQ1	-	T57S	+	-	-	-	-	-	-	-	-	-	-	-	-	-	-	-	-	-	-	-	-	-	-	-	-	-	-	-	-	-	-	-	-	-	-	-	-	-	-	-	-
MU337	2020	F	Salmonella enterica subsp. enterica	Rissen	469	Col(pHAD28)	-	T57S	+	-	-	-	-	-	-	-	-	-	-	-	-	-	-	-	+	-	+	-	+	-	-	-	-	-	-	-	-	-	-	-	-	-	-	-	-	-	+	-	-
MU338	2020	F	Salmonella enterica subsp. enterica	Poona	3236	No match	-	T57S	+	-	-	-	-	-	-	-	-	-	-	-	-	-	-	-	-	-	-	-	-	-	-	-	-	-	-	-	-	-	-	-	-	-	-	-	-	-	-	-	-
MU339	2020	C	Salmonella enterica subsp. enterica	I 1,4,[5],12:i:-	34	No match	-	-	+	-	-	-	-	-	-	-	-	-	-	-	-	-	-	-	+	-	+	-	+	-	-	-	-	-	-	-	-	-	+	-	-	-	-	-	-	-	-	+	-
MU340	2020	B	Salmonella enterica subsp. enterica	Apeyeme	10000	No match	-	T57S	+	-	-	-	-	-	-	-	-	-	-	-	-	-	-	-	-	-	-	-	-	-	-	-	-	-	-	-	-	-	-	-	-	-	-	-	-	-	-	-	-
MU341	2020	E	Salmonella enterica subsp. enterica	I G:-:l,w	592	Col(pHAD28), IncR	-	T57S	+	-	-	-	-	-	-	-	-	-	-	+	-	-	-	-	-	-	-	-	+	-	-	-	-	-	-	-	-	-	-	+	-	+	-	-	-	-	-	-	-
MU342	2020	E	Salmonella enterica subsp. enterica	Lexington	1542	IncFIB(pB171)	-	T57S	+	-	-	-	-	-	-	-	-	-	-	-	-	-	-	-	-	-	-	-	-	-	-	-	-	-	-	-	-	-	-	-	-	-	-	-	-	-	-	-	-
MU343	2020	F	Salmonella enterica subsp. enterica	Mbandaka	413	IncN	-	T57S	+	-	-	-	-	-	-	-	-	-	-	-	-	-	-	-	-	-	-	-	+	-	-	-	-	-	-	-	-	-	-	-	-	-	-	-	-	-	-	-	-
MU344	2020	F	Salmonella enterica subsp. enterica	Aberdeen	426	No match	-	-	+	-	-	-	-	-	-	-	-	-	-	-	-	-	-	-	-	-	-	-	-	-	-	-	-	-	-	-	-	-	-	-	-	-	-	-	-	-	-	-	-
MU345	2020	A	Salmonella enterica subsp. enterica	Mountpleasant	287	IncFIB(pB171)	-	T57S	+	-	-	-	-	-	-	-	-	-	-	-	-	-	-	-	-	-	-	-	-	-	-	-	-	-	-	-	-	-	-	-	-	-	-	-	-	-	-	-	-
MU346	2020	D	Salmonella enterica subsp. enterica	Singapore	462	No match	-	-	+	-	-	-	-	-	-	-	-	-	-	-	-	-	-	-	-	-	-	-	-	-	-	-	-	-	-	-	-	-	-	-	-	-	-	-	-	-	-	-	-
MU347	2020	E	Salmonella enterica subsp. enterica	Give	516	No match	S83Y	T57S	+	-	-	-	-	-	-	-	-	-	-	-	-	-	-	-	-	-	-	-	-	-	-	-	-	-	-	-	-	-	-	-	-	-	-	-	-	-	-	-	-
MU348	2020	E	Salmonella enterica subsp. enterica	Aberdeen	426	No match	-	-	+	-	-	-	-	-	-	-	-	-	-	-	-	-	-	-	-	-	-	-	-	-	-	-	-	-	-	-	-	-	-	-	-	-	-	-	-	-	-	-	-
MU349	2020	F	Salmonella enterica subsp. enterica	Tennessee	319	No match	-	T57S	+	-	-	-	-	-	-	-	-	-	-	-	-	-	-	-	-	-	-	-	-	-	-	-	-	-	-	-	-	-	-	-	-	-	-	-	-	-	-	-	-
MU350	2020	A	Salmonella enterica subsp. enterica	Corvallis	1541	No match	-	T57S	+	-	-	-	-	-	-	-	-	-	-	-	-	-	-	-	-	-	-	-	-	-	-	-	-	-	-	-	-	-	-	-	-	-	-	-	-	-	-	-	-
MU351	2020	A	Salmonella enterica subsp. enterica	Poona	3236	No match	-	T57S	+	-	-	-	-	-	-	-	-	-	-	-	-	-	-	-	-	-	-	-	-	-	-	-	-	-	-	-	-	-	-	-	-	-	-	-	-	-	-	-	-
MU352	2020	C	Salmonella enterica subsp. enterica	Agona	13	IncX1	-	T57S	+	-	-	-	-	-	-	-	-	-	-	-	-	-	-	-	+	-	+	-	+	-	-	-	-	-	-	-	-	-	-	+	-	-	+	-	-	-	+	-	-
MU353	2020	C	Salmonella enterica subsp. enterica	Muenster	321	No match	-	T57S	+	-	-	-	-	-	-	-	-	-	-	-	-	-	-	-	-	-	-	-	-	-	-	-	-	-	-	-	-	-	-	-	-	-	-	-	-	-	-	-	-
MU354	2020	B	Salmonella enterica subsp. enterica	Typhimurium	213	IncFIB(S), IncFII(S)	-	-	+	-	-	-	-	-	-	-	-	-	-	-	-	-	-	-	-	-	-	-	-	-	-	-	-	-	-	-	-	-	-	-	-	-	-	-	-	-	-	-	-
MU355	2020	D	Salmonella enterica subsp. enterica	Stanley	29	No match	-	T57S	+	-	-	-	-	-	-	-	-	-	-	-	-	-	-	-	-	-	-	-	+	-	-	-	-	-	-	-	-	-	-	-	-	-	-	-	-	-	+	-	+
MU356	2020	D	Salmonella enterica subsp. enterica	Lexington	1542	IncFIB(pB171), IncFII(SARC14)	-	T57S	+	-	-	-	-	-	-	-	-	-	-	-	-	-	-	-	-	-	-	-	-	-	-	-	-	-	-	-	-	-	-	-	-	-	-	-	-	-	-	-	-
MU357	2020	E	Salmonella enterica subsp. enterica	Muenster	321	No match	-	T57S	+	-	-	-	-	-	-	-	-	-	-	-	-	-	-	-	-	-	-	-	-	-	-	-	-	-	-	-	-	-	-	-	-	-	-	-	-	-	-	-	-
MU358	2020	E	Salmonella enterica subsp. enterica	Livingstone	11346	Col(pHAD28)	-	T57S	+	-	-	-	-	-	-	-	-	-	-	-	-	-	-	-	-	-	-	-	-	-	-	-	-	-	-	-	-	-	-	-	-	-	-	-	-	-	+	-	-
MU359	2020	F	Salmonella enterica subsp. enterica	Emek	76	No match	-	-	+	-	-	-	-	-	-	-	-	-	-	-	-	-	-	-	-	-	-	-	-	-	-	-	-	-	-	-	-	-	-	-	-	-	-	-	-	-	-	-	-
MU360	2020	F	Salmonella enterica subsp. enterica	Stanley	29	No match	-	T57S	+	-	-	-	-	-	-	-	-	-	-	-	-	-	-	-	-	-	-	-	-	-	-	-	-	-	-	-	-	-	-	-	-	-	-	-	-	-	-	-	-
MU361	2020	A	Salmonella enterica subsp. enterica	Rissen	469	Col(pHAD28)	-	T57S	+	-	-	-	-	-	-	-	-	-	-	-	-	-	-	-	+	-	+	-	+	-	-	-	-	-	-	-	-	-	-	-	-	-	-	-	-	-	+	-	-
MU362	2020	A	Salmonella enterica subsp. enterica	Chester	343	No match	-	T57S	+	-	-	-	-	-	-	-	-	-	-	-	-	-	-	-	-	-	-	-	-	-	-	-	-	-	-	-	-	-	-	-	-	-	-	-	-	-	-	-	-
MU363	2020	A	Salmonella enterica subsp. enterica	Poona	3236	No match	-	T57S	+	-	-	-	-	-	-	-	-	-	-	-	-	-	-	-	-	-	-	-	-	-	-	-	-	-	-	-	-	-	-	-	-	-	-	-	-	-	-	-	-
MU364	2020	C	Salmonella enterica subsp. enterica	Matopeni	2756	No match	-	-	+	-	-	-	-	-	-	-	-	-	-	-	-	-	-	-	-	-	-	-	-	-	-	-	-	-	-	-	-	-	-	-	-	-	-	-	-	-	-	-	-
MU365	2020	C	Salmonella enterica subsp. enterica	Amsterdam	590	No match	D87Y	-	+	-	-	-	-	-	-	-	-	-	-	-	-	-	-	-	-	-	-	-	-	-	-	-	-	-	-	-	-	-	-	-	-	-	-	-	-	-	-	-	-
MU366	2020	B	Salmonella enterica subsp. enterica	Agona	13	ColpVC, IncX1	-	T57S	+	-	-	-	-	-	-	-	-	-	-	-	-	-	-	-	+	-	+	-	+	-	-	-	-	-	-	-	-	-	-	+	-	-	+	-	-	-	+	-	-
MU367	2020	A	Salmonella enterica subsp. enterica	Newport	31	IncX2	-	T57S	+	-	-	-	-	-	-	-	-	-	-	-	-	-	-	-	-	-	-	-	-	-	-	-	-	-	-	-	-	-	-	-	-	-	-	-	-	-	+	-	-
MU368	2020	C	Salmonella enterica subsp. enterica	Bovismorbificans	1499	No match	-	-	+	-	-	-	-	-	-	-	-	-	-	-	-	-	-	-	-	-	-	-	-	-	-	-	-	-	-	-	-	-	-	-	-	-	-	-	-	-	-	-	-
MU369	2020	B	Salmonella enterica subsp. enterica	Mgulani	2033	No match	-	T57S	+	-	-	-	-	-	-	-	-	-	-	-	-	-	-	-	-	-	-	-	-	-	-	-	-	-	-	-	-	-	-	-	-	-	-	-	-	-	-	-	-
MU370	2020	B	Salmonella enterica subsp. enterica	Agona	13	IncX1	-	T57S	+	-	-	-	-	-	-	-	-	-	-	-	-	-	-	-	+	-	+	-	-	-	-	-	-	-	-	-	-	-	-	-	-	-	+	-	-	-	+	-	-
MU371	2020	D	Salmonella enterica subsp. enterica	I 1,4,[5],12:i:-	34	IncFIA(HI1), IncHI1A, IncHI1B(R27)	-	-	+	-	-	+	-	-	-	-	-	-	-	-	-	-	+	-	+	-	+	-	+	-	-	-	-	+	-	-	+	-	+	+	-	+	-	-	-	-	-	+	-
MU372	2020	E	Salmonella enterica subsp. enterica	Agona	13	No match	-	T57S	+	-	-	-	-	-	-	-	-	-	-	-	-	-	-	-	-	-	-	-	-	-	-	-	-	-	-	-	-	-	-	-	-	-	-	-	-	-	-	-	-
MU373	2020	F	Salmonella enterica subsp. enterica	Muenster	321	No match	-	T57S	+	-	-	-	-	-	-	-	-	-	-	-	-	-	-	-	-	-	-	-	-	-	-	-	-	-	-	-	-	-	-	-	-	-	-	-	-	-	-	-	-
MU374	2020	D	Salmonella enterica subsp. enterica	Corvallis	1541	Col(pHAD28)	-	T57S	+	-	-	-	-	-	-	-	-	-	-	-	-	-	-	-	-	-	-	-	-	-	-	-	-	-	-	-	-	-	-	-	-	-	-	-	-	-	-	-	-
MU375	2020	D	Salmonella enterica subsp. enterica	I 1,4,[5],12:i:-	34	Col(pHAD28)	-	-	+	-	-	-	-	-	-	-	-	-	-	-	-	-	-	-	+	-	+	-	+	-	-	-	-	-	-	-	-	-	+	-	-	-	-	-	-	-	-	+	-
MU376	2020	E	Salmonella enterica subsp. enterica	Uganda	684	No match	-	T57S	+	+	-	-	-	-	-	-	-	-	-	-	-	+	-	-	-	-	+	-	-	-	+	-	-	+	-	-	-	-	-	-	-	-	-	-	-	-	+	-	-
MU377	2020	F	Salmonella enterica subsp. enterica	Corvallis	1541	Col(pHAD28)	-	T57S	+	-	-	-	-	-	-	-	-	-	-	-	-	-	-	-	-	-	-	-	-	-	-	-	-	-	-	-	-	-	-	-	-	-	-	-	-	-	-	-	-
MU378	2020	F	Salmonella enterica subsp. enterica	Corvallis	1541	Col(pHAD28)	-	T57S	+	-	-	-	-	-	-	-	-	-	-	-	-	-	-	-	-	-	-	-	-	-	-	-	-	-	-	-	-	-	-	-	-	-	-	-	-	-	-	-	-
MU379	2020	C	Salmonella enterica subsp. enterica	Agona	13	IncX1	-	T57S	+	-	-	-	-	-	-	-	-	-	-	-	-	-	-	-	+	-	+	-	+	-	-	-	-	-	-	-	-	-	-	+	-	-	+	-	-	-	+	-	-
MU380	2020	C	Salmonella enterica subsp. enterica	Javiana	1547	No match	-	T57S	+	-	-	-	-	-	-	-	-	-	-	-	-	-	-	-	-	-	-	-	-	-	-	-	-	-	-	-	-	-	-	-	-	-	-	-	-	-	-	-	-
MU381	2020	B	Salmonella enterica subsp. enterica	Isangi	1994	Col(pHAD28)	S83F	-	+	-	-	-	-	-	-	-	-	-	-	-	-	-	-	-	-	-	-	-	-	-	-	-	-	-	-	-	-	-	-	-	-	-	-	-	-	-	-	-	-
[truncated: 14 more columns]
