# Supplementary material for: Unveiling the Genetic Diversity and Antimicrobial Resistance Profiles of Salmonella Population From 2016 to 2020 in Thai Canal Water
Source: Environ Microbiol Rep. 2025 Aug 1;17(4):e70160. doi: 10.1111/1758-2229.70160 (PMC12315854; doi:10.1111/1758-2229.70160)
Supplement: Supplementary file 2 — Table S2: S. Typhimurium and Salmonella I 1,4,[5],12:i:‐ strains from Thailand obtained from the Enterobase database that were included in the phylogenetic analysis. [file EMI4-17-e70160-s003.xlsx]

## Sheet: Sheet1
Name	Accession No.	Source	Year	Country	Serotype	ST	Antimicrobial resistantce determinants
							Aminoglycoside	Colistin	Fosfomycin	Macrolide	β-lactams	Chloramphenicol	Quinolones	Sulfonamide	Trimethoprim	Tetracycline	Bleomycin	Lincosamide
CFSAN031363	SRR2174035	Swine	2013	Thailand	I 1,4,[5],12:i:-	34	aph(6)-Id,aph(3'')-Ib	mcr-3.21	-	-	blaTEM-1	catA2	-	sul2	-	tet(B)	-	-
CFSAN031354	SRR2075991	Swine	2013	Thailand	I 1,4,[5],12:i:-	34	aph(6)-Id,aph(3'')-Ib	mcr-1.1	-	-	blaTEM-1	-	-	sul2	-	tet(B),tet(M)	-	-
CFSAN031339	SRR2054276	Swine	2013	Thailand	I 1,4,[5],12:i:-	34	aph(6)-Id,aph(3'')-Ib	-	-	-	blaTEM-1	-	-	sul2	-	tet(B)	-	-
CFSAN031349	SRR2054255	Swine	2013	Thailand	I 1,4,[5],12:i:-	34	aph(6)-Id,aph(3'')-Ib	-	-	-	blaTEM-1	-	-	sul2	-	tet(B)	-	-
CFSAN031336	SRR2054254	Swine	2013	Thailand	Typhimurium	19	aadA1,aac(3)-VIa	-	-	-	blaTEM-1	-	-	sul1	-	-	-	-
CFSAN031351	SRR2054248	Swine	2013	Thailand	I 1,4,[5],12:i:-	34	aph(6)-Id,aph(3'')-Ib	mcr-1.1	-	-	blaTEM-1	-	-	sul2	-	tet(B)	-	-
CFSAN031340	SRR2054247	Swine	2013	Thailand	I 1,4,[5],12:i:-	34	aph(6)-Id,aph(3'')-Ib	-	-	-	blaTEM-1	-	-	sul2	-	tet(B)	-	-
CFSAN031350	SRR2054237	Swine	2013	Thailand	I 1,4,[5],12:i:-	34	aph(6)-Id,aph(3'')-Ib	mcr-1.1	-	-	blaTEM-1	-	-	sul2	-	tet(B),tet(M)	-	-
CFSAN031347	SRR2054228	Swine	2013	Thailand	I 1,4,[5],12:i:-	34	aph(6)-Id,aph(3'')-Ib	-	-	-	blaTEM-1	-	-	sul2	-	tet(B)	-	-
CFSAN031343	SRR2054205	Swine	2013	Thailand	I 1,4,[5],12:i:-	34	aph(6)-Id,aph(3'')-Ib	-	-	-	blaTEM-1	-	-	sul2	-	tet(B)	-	-
CFSAN031337	SRR2054203	Swine	2013	Thailand	I 1,4,[5],12:i:-	34	aph(6)-Id,aph(3'')-Ib	-	-	-	blaTEM-1	-	-	sul2	-	tet(B)	-	-
CFSAN031341	SRR2054198	Swine	2013	Thailand	I 1,4,[5],12:i:-	34	aph(6)-Id,aph(3'')-Ib	-	-	-	blaTEM-1	-	-	sul2	-	tet(B)	-	-
CFSAN031346	SRR2054188	Swine	2013	Thailand	I 1,4,[5],12:i:-	34	aph(6)-Id,aph(3'')-Ib	-	-	-	blaTEM-1	-	-	sul2	-	tet(B)	-	-
CFSAN031345	SRR2054187	Swine	2013	Thailand	I 1,4,[5],12:i:-	34	aph(6)-Id,aph(3'')-Ib	-	-	-	blaTEM-1	-	-	sul2	-	tet(B)	-	-
CFSAN031342	SRR2054177	Swine	2013	Thailand	I 1,4,[5],12:i:-	34	aph(6)-Id,aph(3'')-Ib	-	-	-	blaTEM-1	-	-	sul2	-	tet(B)	-	-
CFSAN031344	SRR2054121	Swine	2013	Thailand	I 1,4,[5],12:i:-	34	aph(6)-Id,aph(3'')-Ib	-	-	-	blaTEM-1	-	-	sul2	-	tet(B)	-	-
CFSAN031348	SRR2053346	Swine	2013	Thailand	I 1,4,[5],12:i:-	34	aph(6)-Id,aac(3)-IId,aph(3'')-Ib	mcr-3.20	-	-	blaTEM-1, blaCTX-M-55	floR,catA2	qnrS1	sul2	-	tet(A),tet(B)	bleO	erm(B)
CFSAN031358	SRR2053340	Swine	2013	Thailand	I 1,4,[5],12:i:-	34	aph(6)-Id,aph(3'')-Ib	mcr-1.1	-	-	blaTEM-1	-	-	sul2	-	tet(B)	-	-
CFSAN031355	SRR2053338	Swine	2013	Thailand	I 1,4,[5],12:i:-	34	aph(6)-Id,aph(3'')-Ib	mcr-1.1	-	-	blaTEM-1	-	-	sul2	-	tet(B)	-	-
CFSAN031357	SRR2015925	Swine	2013	Thailand	Typhimurium	19	aadA1,aph(6)-Id,aac(3)-VIa,aph(3')-Ia,aph(3'')-Ib	-	-	-	blaTEM-1	-	-	sul1,sul2	-	tet(B)	-	-
CFSAN031359	SRR2015698	Swine	2013	Thailand	I 1,4,[5],12:i:-	34	aph(6)-Id,aph(3'')-Ib	mcr-1.1	-	-	blaTEM-1	-	-	sul2	-	tet(B)	-	-
CFSAN031356	SRR2010693	Swine	2013	Thailand	I 1,4,[5],12:i:-	34	aph(6)-Id,aph(3'')-Ib	mcr-1.1	-	-	blaTEM-1	-	-	sul2	-	tet(B),tet(M)	-	-
FNE0084	SRR1185854	Food	2011	Thailand	Typhimurium	36	-	-	-	-	-	-	qnrS1	-	-	-	-	-
CFSAN045348	SRR3272251	Swine	2014	Thailand	I 1,4,[5],12:i:-	34	aph(6)-Id,aph(3'')-Ib	-	-	-	blaTEM-1	-	-	sul2	-	tet(B)	-	-
CFSAN045346	SRR3272116	Swine	2014	Thailand	I 1,4,[5],12:i:-	34	aph(6)-Id,aph(3'')-Ib	-	-	-	blaTEM-1	-	-	sul2	-	tet(B)	-	-
CFSAN045269	SRR3344802	Swine	2013	Thailand	I 1,4,[5],12:i:-	34	aph(6)-Id,aph(3'')-Ib	-	-	-	blaTEM-1	-	-	sul2	-	tet(B)	-	-
CFSAN045264	SRR3344490	Swine	2013	Thailand	I 1,4,[5],12:i:-	34	-	-	-	-	-	-	-	-	-	-	-	-
CFSAN045319	SRR3465410	Swine	2013	Thailand	I 1,4,[5],12:i:-	34	aph(6)-Id,aph(3'')-Ib	-	-	-	blaTEM-1	-	-	sul2	-	-	-	-
CFSAN045318	SRR3465409	Swine	2013	Thailand	I 1,4,[5],12:i:-	34	aph(6)-Id,aph(3'')-Ib	-	-	-	blaTEM-1	-	-	sul2	-	-	-	-
CFSAN045317	SRR3465408	Swine	2013	Thailand	I 1,4,[5],12:i:-	34	aph(6)-Id,aph(3'')-Ib	-	-	-	blaTEM-1	-	-	sul2	-	-	-	-
CFSAN045316	SRR3465407	Swine	2013	Thailand	I 1,4,[5],12:i:-	34	aph(6)-Id,aph(3'')-Ib	-	-	-	blaTEM-1	-	-	sul2	-	-	-	-
CFSAN045314	SRR3465405	Swine	2013	Thailand	I 1,4,[5],12:i:-	34	aph(6)-Id,aph(3'')-Ib	-	-	-	blaTEM-1	-	-	sul2	-	-	-	-
CFSAN045313	SRR3465404	Swine	2014	Thailand	I 1,4,[5],12:i:-	34	-	-	-	-	blaTEM-1	-	-	-	-	tet(B)	-	-
CFSAN045339	SRR3465360	Swine	2013	Thailand	I 1,4,[5],12:i:-	34	aph(6)-Id,aph(3'')-Ib	-	-	-	blaTEM-1	-	-	sul2	-	tet(B)	-	-
CFSAN045338	SRR3465359	Swine	2013	Thailand	I 1,4,[5],12:i:-	34	aph(6)-Id,aph(3'')-Ib	-	-	-	-	-	-	-	-	tet(B)	-	-
CFSAN045335	SRR3465356	Swine	2013	Thailand	I 1,4,[5],12:i:-	34	aadA2,aph(6)-Id,aph(3'')-Ib	-	-	ere(A)	blaTEM-1	-	-	sul1	dfrA32	tet(B)	-	-
CFSAN045334	SRR3465355	Swine	2013	Thailand	I 1,4,[5],12:i:-	34	aadA2,aph(6)-Id,aph(3'')-Ib	-	-	ere(A)	blaTEM-1	-	-	sul1	dfrA32	tet(B)	-	-
CFSAN045332	SRR3465353	Swine	2013	Thailand	Typhimurium	34	aph(6)-Id,aph(3'')-Ib	-	-	-	blaTEM-1	-	-	sul2	-	-	-	-
CFSAN045331	SRR3465352	Swine	2013	Thailand	I 1,4,[5],12:i:-	34	aph(6)-Id,aph(3'')-Ib	-	-	-	blaTEM-1	-	-	sul2	-	-	-	-
CFSAN045330	SRR3465351	Swine	2013	Thailand	I 1,4,[5],12:i:-	34	aph(6)-Id,aph(3'')-Ib	-	-	-	blaTEM-1	-	-	sul2	-	-	-	-
CFSAN045329	SRR3465350	Swine	2013	Thailand	I 1,4,[5],12:i:-	34	aph(6)-Id,aph(3'')-Ib	-	-	-	blaTEM-1	-	-	sul2	-	-	-	-
CFSAN045328	SRR3465349	Swine	2013	Thailand	I 1,4,[5],12:i:-	34	aph(6)-Id,aph(3'')-Ib	-	-	-	blaTEM-1	-	-	sul2	-	-	-	-
CFSAN045321	SRR3465342	Swine	2013	Thailand	I 1,4,[5],12:i:-	34	aph(6)-Id,aph(3'')-Ib	-	-	-	blaTEM-1	-	-	sul2	-	-	-	-
BCW_2775	SRR1840679	Human	2002	Thailand	Typhimurium	213	-	-	-	-	-	-	-	-	-	-	-	-
BCW_2798	SRR1106410	Human	2003	Thailand	I 1,4,[5],12:i:-	19	aadA2,aac(3)-IVa	-	-	-	blaTEM-1	-	-	sul1,sul2,sul3	dfrA12	tet(A)	-	-
BCW_2776	SRR1106424	Human	2003	Thailand	Typhimurium	213	-	-	-	-	-	-	-	-	-	-	-	-
CFSAN031364	SRR4243014	Swine	2013	Thailand	I 1,4,[5],12:i:-	34	aph(6)-Id,aph(3'')-Ib	mcr-3.21	-	-	blaTEM-1	-	-	sul2	-	tet(B)	-	-
ICOPHAI16519	SRR4733856	Swine	2013	Thailand	I 1,4,[5],12:i:-	34	aph(6)-Id,aph(3'')-Ib	-	-	-	blaTEM-1	-	-	sul2	-	tet(B)	-	-
ICOPHAI16546	SRR4733854	Swine	2013	Thailand	I 1,4,[5],12:i:-	34	aph(6)-Id,aph(3'')-Ib	mcr-3.21	-	-	blaTEM-1	-	-	sul2	-	tet(B)	-	-
SSSE-65	SRR8520098	Poultry	2016	Thailand	Typhimurium	36	-	-	-	-	-	-	-	-	-	-	-	-
H2 - 014	SRR8522994	Environment	2012	Thailand	I 1,4,[5],12:i:-	34	aadA2,aph(6)-Id,aph(3'')-Ib	-	-	ere(A)	blaTEM-1	catA2	-	sul1,sul2	dfrA32	tet(B)	-	-
H2 - 020	SRR8522989	Swine	2012	Thailand	I 1,4,[5],12:i:-	34	aadA2,aph(6)-Id,aac(3)-IId,aph(3')-Ia,aph(3'')-Ib	-	-	ere(A)	blaTEM-1	catA2	qnrS1	sul1,sul2	dfrA32	tet(B)	-	lnu(F)
H2 - 017	SRR8522988	Swine	2012	Thailand	I 1,4,[5],12:i:-	34	aph(6)-Id,aph(3'')-Ib	-	-	-	blaTEM-1	-	-	sul2	-	tet(B)	-	-
H2 - 038	SRR8522987	Swine	2012	Thailand	I 1,4,[5],12:i:-	34	aph(6)-Id,aph(3'')-Ib	-	-	-	blaTEM-1	-	-	sul2	-	tet(B)	-	-
H2 - 042	SRR8522986	Swine	2012	Thailand	I 1,4,[5],12:i:-	34	aadA2,aph(6)-Id,aac(3)-IId,aph(3'')-Ib	-	-	ere(A)	blaTEM-1	catA2	qnrS1	sul1,sul2	dfrA32	tet(B)	-	lnu(F)
H2 - 047	SRR8522985	Swine	2012	Thailand	I 1,4,[5],12:i:-	34	aph(6)-Id,aph(3'')-Ib	-	-	-	blaTEM-1	-	-	sul2	-	-	-	-
H2 - 001	SRR8523109	Swine	2012	Thailand	I 1,4,[5],12:i:-	34	aph(6)-Id,aac(3)-IId,aph(3'')-Ib	-	-	-	blaTEM-1	floR,catA2	-	sul2	-	tet(A),tet(B)	-	-
H1 - 143	SRR8523106	Environment	2010	Thailand	I 1,4,[5],12:i:-	34	aadA2,aac(3)-IId	-	-	-	blaTEM-1	-	-	-	-	-	-	lnu(F)
H2 - 011	SRR8523105	Swine	2012	Thailand	I 1,4,[5],12:i:-	34	aph(6)-Id,aph(3'')-Ib	-	-	-	blaTEM-1	-	-	sul2	-	-	-	-
H2 - 070	SRR8523104	Swine	2012	Thailand	I 1,4,[5],12:i:-	34	aadA2,aph(6)-Id,aac(3)-IId,aph(3')-Ia,aph(3'')-Ib	-	-	mph(A)	blaTEM-1,blaCTX-M-55	catA2	qnrS1	sul1,sul2	dfrA12	tet(B),tet(M)	-	lnu(F)
H1 - 137	SRR8523102	Wild Animal	2010	Thailand	I 1,4,[5],12:i:-	34	aac(3)-IId	-	-	-	blaTEM-1	-	-	-	-	-	-	-
H1 - 118	SRR8523099	Environment	2010	Thailand	I 1,4,[5],12:i:-	34	aph(6)-Id,aph(3'')-Ib	-	-	-	blaTEM-1	-	-	sul2	-	tet(B)	-	-
H2 - 009	SRR8523095	Swine	2012	Thailand	I 1,4,[5],12:i:-	34	aph(6)-Id,aac(3)-IId,aph(3'')-Ib	-	-	-	blaTEM	floR	-	sul2	-	tet(A),tet(B)	-	-
H1 - 134	SRR8523094	Environment	2010	Thailand	I 1,4,[5],12:i:-	34	aadA2,aac(3)-IId	-	-	-	blaTEM-1	-	-	-	-	tet(B)	-	lnu(F)
SSSE-45	SRR8523093	Poultry	2016	Thailand	Typhimurium	36	-	-	-	-	-	-	-	-	-	-	-	-
H1 - 141	SRR8523090	Wild Animal	2010	Thailand	I 1,4,[5],12:i:-	34	-	-	-	-	-	-	-	-	-	tet(B)	-	-
H1 - 116	SRR8523089	Food	2010	Thailand	I 1,4,[5],12:i:-	34	aadA2,aph(6)-Id,aph(3'')-Ib	-	-	-	blaTEM-1	-	-	sul2	-	-	-	-
H1 - 117	SRR8523086	Food	2010	Thailand	I 1,4,[5],12:i:-	34	aph(6)-Id,aph(3'')-Ib	-	-	-	blaTEM-1	-	-	sul2	-	tet(B)	-	-
H1 - 121	SRR8523085	Wild Animal	2010	Thailand	I 1,4,[5],12:i:-	34	aph(6)-Id,aph(3'')-Ib	-	-	-	blaTEM-1	-	-	sul2	-	tet(B)	-	-
H1 - 120	SRR8523082	Food	2010	Thailand	I 1,4,[5],12:i:-	34	aadA1,aadA2,aph(6)-Id,aph(3')-Ia,aph(3'')-Ib	mcr-3.1	-	-	blaTEM	cmlA1	-	sul2,sul3	dfrA12	tet(A),tet(B)	bleO	-
H1 - 119	SRR8523081	Food	2010	Thailand	I 1,4,[5],12:i:-	34	aph(6)-Id,aph(3'')-Ib	-	-	-	blaTEM-1	-	-	sul2	-	-	-	-
H1 - 142	SRR8523080	Food	2010	Thailand	I 1,4,[5],12:i:-	34	aph(6)-Id,aph(3'')-Ib	-	-	-	blaTEM-1	-	-	sul2	-	tet(B)	-	-
H1 - 036	SRR8523077	Environment	2010	Thailand	I 1,4,[5],12:i:-	34	aadA2,aph(6)-Id,aac(3)-IId,aph(3'')-Ib	-	-	-	blaTEM-1	-	-	sul2	-	tet(B)	-	lnu(F)
H1 - 132	SRR8523075	Wild Animal	2010	Thailand	I 1,4,[5],12:i:-	34	aph(6)-Id,aph(3'')-Ib	-	-	-	blaTEM-1	-	-	sul2	-	-	-	-
H1 - 039	SRR8523073	Wild Animal	2010	Thailand	I 1,4,[5],12:i:-	34	aadA2	-	-	-	blaTEM-1	-	-	-	-	-	-	lnu(F)
H1 - 135	SRR8523069	Food	2010	Thailand	I 1,4,[5],12:i:-	34	aph(6)-Id,aph(3'')-Ib	-	-	-	blaTEM-1	-	-	sul2	-	tet(B)	-	-
H2 - 111	SRR8523068	Swine	2012	Thailand	I 1,4,[5],12:i:-	34	-	-	-	-	-	-	-	-	-	tet(B)	-	-
H1 - 070	SRR8523067	Wild Animal	2010	Thailand	I 1,4,[5],12:i:-	34	-	-	-	-	-	-	-	-	-	-	-	-
H1 - 123	SRR8523065	Wild Animal	2010	Thailand	I 1,4,[5],12:i:-	34	aph(6)-Id,aac(3)-IId,aph(3'')-Ib	-	-	-	blaTEM-1	-	-	sul2	-	tet(B)	-	-
H1 - 136	SRR8523063	Food	2010	Thailand	I 1,4,[5],12:i:-	34	aph(3')-Ia	-	-	-	blaTEM-1	-	-	-	-	tet(B)	-	-
H2- 030	SRR8523061	Environment	2012	Thailand	I 1,4,[5],12:i:-	34	aph(6)-Id,aph(3'')-Ib	-	-	-	blaTEM-1	-	-	sul2	-	tet(B)	-	-
H2 - 012	SRR8523048	Swine	2012	Thailand	I 1,4,[5],12:i:-	34	aph(6)-Id,aph(3'')-Ib	-	-	-	blaTEM-1	-	-	sul2	-	-	-	-
ID8447_541013	SRR10172159	Swine	2011	Thailand	I 1,4,[5],12:i:-	34	aph(6)-Id,aph(3'')-Ib	-	-	-	blaTEM-1	catA2	-	sul2	-	tet(B)	-	-
ID8446_541025	SRR10172160	Swine	2011	Thailand	I 1,4,[5],12:i:-	34	aph(6)-Id,aac(3)-IId,aph(3'')-Ib	mcr-3.1	-	-	blaTEM-1,blaCTX-M-55	catA2	qnrS1	sul2	-	tet(B)	-	-
ID8445_541024	SRR10172161	Swine	2011	Thailand	I 1,4,[5],12:i:-	34	aph(6)-Id,aac(3)-IId,aph(3'')-Ib	mcr-3.1	-	-	blaTEM-1,blaCTX-M-55	catA2	qnrS1	sul2	-	tet(B)	-	-
ID8442_543009	SRR10172172	Food	2012	Thailand	I 1,4,[5],12:i:-	34	aph(6)-Id,aac(3)-IIe,aph(3'')-Ib	-	fosA4	mph(A)	blaTEM-1,blaCTX-M-14	-	qnrS1	sul2	-	tet(B)	bleO	-
ID8464_542078	SRR10172177	Swine	2011	Thailand	I 1,4,[5],12:i:-	34	aph(6)-Id,aph(3'')-Ib	mcr-3.21	-	-	blaTEM-1	-	-	sul2	-	tet(B)	-	-
ID8459_140	SRR10172182	Food	2013	Thailand	I 1,4,[5],12:i:-	34	aph(6)-Id,aph(3'')-Ib	-	-	-	blaTEM-1	-	-	sul2	-	tet(B)	-	-
ID8441_193	SRR10172183	Swine	2013	Thailand	I 1,4,[5],12:i:-	34	aph(6)-Id,aac(3)-IIe,aph(3'')-Ib	-	fosA4	mph(A)	blaTEM-1,blaCTX-M-14	-	qnrS1	sul2	-	tet(B)	bleO	-
ID8458_542077	SRR10172184	Swine	2011	Thailand	I 1,4,[5],12:i:-	34	aph(6)-Id,aph(3'')-Ib	-	-	-	blaTEM-1	-	-	sul2	-	tet(B)	-	-
ID8457_542076	SRR10172185	Swine	2011	Thailand	Typhimurium	19	aadA1,aph(6)-Id,aac(3)-VIa,aph(3')-Ia,aph(3'')-Ib	-	-	-	blaTEM-1	-	-	sul1,sul2	-	tet(B)	-	-
ID8456_542075	SRR10172186	Swine	2011	Thailand	Typhimurium	19	aadA1,aac(3)-VIa	-	-	-	blaTEM-1	-	-	sul1	-	-	-	-
ID8455_542063	SRR10172187	Swine	2011	Thailand	I 1,4,[5],12:i:-	34	aph(6)-Id,aph(3'')-Ib	-	-	-	blaTEM-1	-	-	sul2	-	tet(B)	-	-
ID8454_542054	SRR10172188	Swine	2011	Thailand	I 1,4,[5],12:i:-	34	aph(6)-Id,aph(3'')-Ib	-	-	-	blaTEM-1	-	-	sul2	-	tet(B)	-	-
ID8453_542053	SRR10172189	Swine	2011	Thailand	I 1,4,[5],12:i:-	34	aph(6)-Id,aph(3'')-Ib	-	-	-	blaTEM-1	-	-	sul2	-	tet(B)	-	-
ID8452_173	SRR10172190	Swine	2013	Thailand	I 1,4,[5],12:i:-	34	aph(6)-Id,aph(3'')-Ib	-	-	-	blaTEM-1	-	-	sul2	-	tet(B)	-	-
ID8451_117	SRR10172191	Food	2013	Thailand	I 1,4,[5],12:i:-	34	aph(6)-Id,aac(3)-IId,aph(3'')-Ib	-	-	-	blaCTX-M-55	floR	qnrS1	sul2	-	tet(A)	-	-
ID8450_60	SRR10172192	Food	2013	Thailand	I 1,4,[5],12:i:-	34	-	-	-	-	-	-	-	-	-	-	-	-
ID8440_542062	SRR10172194	Swine	2011	Thailand	I 1,4,[5],12:i:-	34	aph(6)-Id,aac(3)-IId,aph(3'')-Ib	mcr-3.20	-	-	blaTEM-1,blaCTX-M-55	floR,catA2	qnrS1	sul2	-	tet(A),tet(B)	bleO	erm(B)
ID8439_172	SRR10172195	Swine	2013	Thailand	I 1,4,[5],12:i:-	34	aph(6)-Id,aph(3'')-Ib	-	-	-	blaTEM-1	-	-	sul2	-	tet(B)	-	-
ID8430_Sal_6	SRR11806801	Swine	2014	Thailand	I 1,4,[5],12:i:-	34	aph(6)-Id,aph(3'')-Ib	-	-	-	blaTEM-1	-	-	sul2	-	-	-	-
ID8429_Sal_5	SRR11806802	Swine	2014	Thailand	I 1,4,[5],12:i:-	34	aph(4)-Ia,aph(6)-Id,aac(3)-IVa,aph(3'')-Ib	-	-	-	blaTEM-1	floR	-	sul2	-	tet(B),tet(M)	-	-
ID8435_Sal_11	SRR11806819	Swine	2014	Thailand	I 1,4,[5],12:i:-	34	aph(6)-Id,aph(3'')-Ib	-	-	-	blaTEM-1	-	-	sul2	-	tet(B)	-	-
SGEHI2016-PSU-BS-030SL	SRR12151677	Environment	2016	Thailand	I 1,4,[5],12:i:-	34	aph(6)-Id,aph(3'')-Ib	-	-	-	blaTEM-1	-	-	sul2	-	tet(B)	-	-
SM-146	SRR14011913	Swine	2016	Thailand	I 1,4,[5],12:i:-	34	aph(6)-Id,aph(3'')-Ib	-	-	-	blaTEM-1	-	-	sul2	-	tet(B)	-	-
SM-141	SRR14011918	Swine	2016	Thailand	I 1,4,[5],12:i:-	34	aph(6)-Id,aac(3)-IId,aph(3'')-Ib	mcr-3.1	-	-	blaTEM,blaCTX-M-55	floR,catA2	qnrS1	sul2	-	tet(A),tet(B)	-	-
SM-112	SRR14011950	Poultry	2019	Thailand	I 1,4,[5],12:i:-	34	-	-	-	-	-	-	-	-	-	tet(B)	-	-
SM-096	SRR14011968	Poultry	2019	Thailand	Typhimurium	213	aadA1	-	-	-	blaTEM-1	-	qnrS1,GyrA S83Y	sul3	-	-	-	-
SM-093	SRR14011971	Bovine	2019	Thailand	Typhimurium	313	-	-	-	-	-	-	-	-	-	-	-	-
SM-087	SRR14011978	Swine	2019	Thailand	I 1,4,[5],12:i:-	34	aph(6)-Id,aph(3'')-Ib	-	-	-	blaTEM-1	-	qnrS1	sul2	dfrA14	tet(A)	-	-
SM-084	SRR14011981	Poultry	2019	Thailand	I 1,4,[5],12:i:-	34	aph(6)-Id,aph(3'')-Ib	-	-	-	blaTEM-1	-	-	sul2	-	tet(B)	-	-
SM-065	SRR14012003	Swine	2019	Thailand	Typhimurium	34	aph(6)-Id,aph(3')-Ia,aph(3'')-Ib	-	-	-	-	-	-	-	-	tet(B)	-	-
FDA1222605-C001-010	SRR24634775	Environment	2023	Thailand	Typhimurium	19	-	-	-	-	-	-	-	-	-	-	-	-
