# Supplementary material for: Unveiling the Genetic Diversity and Antimicrobial Resistance Profiles of Salmonella Population From 2016 to 2020 in Thai Canal Water
Source: Environ Microbiol Rep. 2025 Aug 1;17(4):e70160. doi: 10.1111/1758-2229.70160 (PMC12315854; doi:10.1111/1758-2229.70160)
Supplement: Supplementary file 3 — Table S3: Salmonella ST34 strains obtained from the Enterobase database that were included in the phylogenetic analysis. [file EMI4-17-e70160-s004.xlsx]

## Sheet: Sheet1
Name	Accession No	Source	Year	Country	Serotype	ST	Antimicrobial resistance determinants
							Aminoglycoside	Fosfomycin	Colistin	Macrolide	β-lactams	Chloramphenicol	Quinolones	Sulfonamide	Trimethoprim	Tetracycline	Bleomycin	Lincosamide
13.6	SRR10178266	Wild animal	2017	China	I 1,4,[5],12:i:-	34	aadA1,aadA2,aph(4)-Ia,aph(6)-Id,aac(3)-IVa,aph(3')-Ia,aph(3'')-Ib	-	mcr-1.1	-	blaTEM-1,blaNDM-5,blaOXA-1	catB3,cmlA1	oqxAB,aac(6')-Ib-cr5,GyrA D87Y	sul1,sul2,sul3	dfrA12	tet(A)	bleO	-
81741	GCF_001989635	Human	2015	China	I 1,4,[5],12:i:-	34	aadA2,aac(3)-IId	-	-	estT,mph(A)	blaTEM-1,blaNDM-5,blaCTX-M-65	floR	GyrA D87N	sul2	-	tet(B),tet(M)	ble	lnu(F)
2016305	SRR28978445	Human	2016	China	I 1,4,[5],12:i:-	34	aph(6)-Id,aph(3'')-Ib	-	-	-	blaTEM-1	-	GyrA S83F	sul2	-	tet(B)	-	-
15E434	GCF_009930675	Human	2015	China	I 1,4,[5],12:i:-	34	aph(6)-Id,aph(3'')-Ib	-	mcr-3.1	-	blaTEM-1,blaCTX-M-55	floR,catA2	qnrS1	sul2	-	tet(A),tet(B)	-	-
2008SM042	SRR28978034	Human	2008	China	I 1,4,[5],12:i:-	34	aadA1,aadA2,aph(4)-Ia,aac(3)-IVa,aph(3')-Ia	-	-	-	blaOXA-1	floR,catB3,cmlA1	oqxAB,aac(6')-Ib-cr5,GyrA D87N	sul1,sul2,sul3	dfrA12	tet(B)	bleO	-
2016SM056	SRR28977827	Human	2016	China	I 1,4,[5],12:i:-	34	aadA5	fosA3	mcr-1.1	-	blaTEM,blaCTX-M-15	floR	oqxAB,	sul2	dfrA17	tet(B)	bleO	-
2018SM125	SRR28978228	Human	2018	China	I 1,4,[5],12:i:-	34	aph(6)-Id,aph(3'')-Ib	-	-	-	blaTEM-1	-	-	sul2	-	tet(B)	-	-
23SAL023	SRR28976425	Human	2023	China	I 1,4,[5],12:i:-	34	aadA1,aph(6)-Id	-	-	-	blaOXA,blaTEM,blaCTX-M-65	floR,cmlA5	qnrS1	-	dfrA14	tet(A)	-	-
FDA673242 2-1	SRR1720482	Food	2011	China	Typhimurium	34	aadA1,aadA2,aph(4)-Ia,aph(6)-Id,aac(3)-IVa,aph(3')-Ia,aph(3'')-Ib	-	-	-	blaTEM-1,blaOXA-1	floR,catB3,cmlA1	oqxAB,aac(6')-Ib-cr5,GyrA D87Y	sul1,sul2,sul3	dfrA12	tet(B)	bleO	-
GZ2016SF062	SRR28978166	Swine	2016	China	I 1,4,[5],12:i:-	34	aph(6)-Id,aph(3'')-Ib	-	-	-	blaTEM-1	-	-	sul2	-	tet(B)	-	-
GZ2016SF231	SRR28978141	Poultry	2016	China	I 1,4,[5],12:i:-	34	aph(6)-Id,aph(3'')-Ib	-	-	-	blaTEM-1	floR	qnrS1	sul2	dfrA14	tet(A)	-	-
NBFE-001	SRR25739171	Human	2020	China	I 1,4,[5],12:i:-	34	aadA1,aadA2,aph(4)-Ia,aac(3)-IVa,aph(3')-Ia	-	-	-	blaOXA-2	floR,catB3,cmlA1	oqxAB,aac(6')-Ib-cr5,GyrA D87N	sul1,sul2,sul3	dfrA12	-	bleO	-
NBFE-054	SRR25739130	Human	2021	China	I 1,4,[5],12:i:-	34	aph(6)-Id,aph(3'')-Ib	-	-	-	blaTEM-1	-	-	sul2	-	tet(B)	-	-
NBFE-122	SRR25739088	Human	2022	China	I 1,4,[5],12:i:-	34	aph(6)-Id,aph(3'')-Ib	-	-	-	blaTEM-1	-	-	sul2	-	tet(B)	-	-
S14002	SRR12011350	Human	2015	China	I 1,4,[5],12:i:-	34	aph(6)-Id,aph(3'')-Ib	-	-	-	blaTEM-1	-	-	sul2	-	tet(B)	-	-
S14023	SRR12011341	Food	2014	China	Typhimurium	34	aadA1,aadA2,aph(4)-Ia,aph(6)-Id,aac(3)-IVa,aph(3')-Ia,aph(3'')-Ib	-	-	-	blaTEM-1,blaOXA-1	floR,catB3,cmlA1	oqxAB,aac(6')-Ib-cr5,GyrA D87Y	sul1,sul2,sul3	-	tet(B)	bleO	-
SAL1706	SRR18056318	Human	2018	China	I 1,4,[5],12:i:-	34	aadA1,aadA2,aph(4)-Ia,aac(3)-IVa,aph(3')-Ia	-	mcr-1.1	-	blaOXA-1,blaCTX-M-15	floR,catB3,cmlA1	aac(6')-Ib-cr5,qnrS2	sul1,sul2,sul3	dfrA12	tet(B)	bleO	-
SAL2246	SRR18056315	Human	2017	China	I 1,4,[5],12:i:-	34	aadA1,aadA2,aph(4)-Ia,aph(6)-Id,aac(3)-IVa,aph(3'')-Ib	-	mcr-1.1	-	blaTEM-1,blaOXA-1,blaCTX-M-14	floR,catB3,cmlA1	oqxAB,aac(6')-Ib-cr5,qnrS2	sul1,sul2,sul3	dfrA12	tet(A),tet(B)	bleO	-
SH09G019	SRR28978091	Human	2009	China	I 1,4,[5],12:i:-	34	-	-	-	-	-	-	-	-	-	-	-	-
SH10G096	SRR28978394	Human	2010	China	I 1,4,[5],12:i:-	34	-	-	-	-	-	-	-	-	-	-	-	-
SH15SF030	SRR28997837	Swine	2015	China	Typhimurium	34	aph(4)-Ia,aac(3)-Iva	-	-	-	blaOXA-1	floR,catB3	aac(6')-Ib-cr5,GyrA D87N	sul1,sul2	-	tet(B)	-	-
SH15SF175	SRR28998263	Poultry	2015	China	I 1,4,[5],12:i:-	34	-	-	-	-	blaOXA-1	catB3	aac(6')-Ib-cr5,GyrA D87N	sul1	-	tet(B)	-	-
SH16G1358	SRR28998246	Human	2016	China	I 1,4,[5],12:i:-	34	aadA1,aadA2,aph(4)-Ia,aac(3)-IVa,aph(3')-Ia	fosA3	-	-	blaCTX-M-14	floR,cmlA1	GyrA D87N	sul1,sul2,sul3	dfrA12	tet(B)	bleO	-
SH16SF266	SRR28997588	Poultry	2014	China	Typhimurium	34	aph(6)-Id,aph(3'')-Ib	-	-	-	blaTEM-1	-	oqxAB,GyrA D87N	sul1,sul2	-	tet(B)	bleO	-
SH17G1217	SRR28997565	Human	2017	China	I 1,4,[5],12:i:-	34	aph(6)-Id,aph(3'')-Ib	-	-	-	blaTEM-1	-	-	sul2	-	tet(B)	-	-
SH17SF1024	SRR28997895	Swine	2017	China	I 1,4,[5],12:i:-	34	aph(6)-Id,aph(3'')-Ib	-	-	-	blaTEM-1	-	-	sul2	-	tet(B)	-	-
SH17SF1621	SRR28998247	Wild animal	2017	China	I 1,4,[5],12:i:-	34	-	-	mcr-1.1	-	-	-	-	-	-	tet(B)	-	-
SH18G2992	SRR28997867	Human	2018	China	I 1,4,[5],12:i:-	34	aph(6)-Id,aph(3'')-Ib	-	-	-	blaTEM-1	-	-	sul2	-	tet(B)	-	-
YY-2015-042	SRR29005378	Environment	2015	China	I 1,4,[5],12:i:-	34	aph(6)-Id,aph(3'')-Ib	-	-	-	blaTEM-1	-	-	sul2	-	tet(B)	-	-
YY-2015-051	SRR29005373	Human	2015	China	I 1,4,[5],12:i:-	34	aph(6)-Id,aph(3'')-Ib	-	-	-	blaTEM-1	-	-	sul2	-	tet(B)	-	-
YY-2015-072	SRR29005361	Human	2015	China	I 1,4,[5],12:i:-	34	aph(6)-Id,aph(3'')-Ib	-	-	-	blaTEM-1	-	-	sul2	-	tet(B)	-	-
YY-2015-171	SRR29005484	Environment	2015	China	I 1,4,[5],12:i:-	34	aph(6)-Id,aph(3'')-Ib	-	-	-	blaTEM-1	-	-	sul2	-	tet(B)	-	-
YY-2016-045	SRR29005462	Human	2016	China	I 1,4,[5],12:i:-	34	aph(6)-Id,aph(3'')-Ib	-	-	-	blaTEM-1	-	-	sul2	-	tet(B)	-	-
YY-2016-069	SRR29005454	Human	2016	China	I 1,4,[5],12:i:-	34	aadA1,aadA2,aph(4)-Ia,aph(6)-Id,aac(3)-IVa,aph(3')-Ia,aph(3'')-Ib	-	-	-	blaOXA,blaTEM,blaCTX-M-65	floR,cmlA1	qnrS1	sul2,sul3	dfrA14	tet(A),tet(B)	-	lnu(F)
YZU0471	ERR12019125	Human	2011	China	I 1,4,[5],12:i:-	34	aph(4)-Ia,aac(3)-Iva	-	-	-	blaOXA-1	floR,catB3	aac(6')-Ib-cr5,GyrA D87Y	sul1,sul2	-	-	-	-
YZU0489	ERR12019134	Swine	2016	China	Typhimurium	34	aadA1,aadA2,aph(4)-Ia,aph(6)-Id,aac(3)-IVa,aph(3'')-Ib	-	-	-	blaTEM-1,blaNDM-5	floR,cmlA1	GyrA D87Y	sul2,sul3	-	tet(B)	ble	-
YZU0491	ERR12019136	Swine	2016	China	I 1,4,[5],12:i:-	34	aph(6)-Id,aph(3'')-Ib	-	-	-	-	-	-	sul2	-	-	-	-
YZU0526	ERR12019156	Human	2016	China	I 1,4,[5],12:i:-	34	aph(6)-Id,aph(3'')-Ib	-	-	-	blaTEM-1	-	-	sul2	-	tet(B)	-	-
YZU0538	ERR12019161	Human	2017	China	I 1,4,[5],12:i:-	34	aph(6)-Id,aph(3'')-Ib	-	-	-	blaTEM-1	-	-	sul2	-	tet(B)	-	-
YZU3348	ERR10129683	Swine	2021	China	I 1,4,[5],12:i:-	34	aadA1,aadA2,aph(4)-Ia,aac(3)-IVa,aph(3')-Ia	-	-	-	blaOXA-1	floR,catB3,cmlA1	oqxAB,aac(6')-Ib-cr5,GyrA D87N	sul1,sul2,sul3	dfrA12	tet(B)	bleO	-
YZU4134	ERR10129687	Swine	2022	China	I 1,4,[5],12:i:-	34	aph(6)-Id,aph(3'')-Ib	-	mcr-1.1	-	blaTEM-1	-	-	sul2	-	tet(B)	-	-
ZJSX2020-031	SRR19564115	Human	2020	China	I 1,4,[5],12:i:-	34	aph(6)-Id,aph(3'')-Ib	-	-	-	blaTEM-1	-	-	sul2	-	tet(B)	-	-
0308R5294	ERR2719849	Human	2003	Denmark	Typhimurium	34	aph(6)-Id,aph(3'')-Ib	-	-	-	blaTEM-1	-	-	sul2	-	tet(B)	-	-
0404R5670	ERR2710875	Human	2004	Denmark	Typhimurium	34	aph(6)-Id,aph(3'')-Ib	-	-	-	blaTEM-1	-	-	sul2	-	tet(B)	-	-
0504R6364	ERR3901383	Human	2005	Denmark	Typhimurium	34	-	-	-	-	-	-	-	-	-	-	-	-
0611R7820	ERR2728911	Human	2006	Denmark	Typhimurium	34	-	-	-	-	-	-	-	-	-	-	-	-
1707M54042	ERR2849913	Human	2017	Denmark	I 1,4,[5],12:i:-	34	aph(6)-Id,aph(3'')-Ib	-	-	-	-	-	-	sul2	-	tet(B)	-	-
1802T296	ERR2849918	Human	2018	Denmark	I 1,4,[5],12:i:-	34	aph(6)-Id,aph(3'')-Ib	-	-	-	blaTEM-1	-	qnrB	sul2	-	tet(B)	-	-
2011-60-1338-1	ERR769336	Swine	2011	Denmark	I 1,4,[5],12:i:-	34	aph(6)-Id,aph(3'')-Ib	-	-	-	blaTEM-1	-	-	sul2	-	tet(B)	-	-
2011-60-273-1	ERR769302	Swine	2011	Denmark	Typhimurium	34	aph(6)-Id,aph(3'')-Ib	-	-	-	blaTEM-1	-	-	sul2	-	tet(B)	-	-
2011-60-535-1	ERR769314	Swine	2011	Denmark	I 1,4,[5],12:i:-	34	-	-	-	-	-	-	-	-	-	tet(B)	-	-
2011-60-756-1	ERR769322	Swine	2011	Denmark	Typhimurium	34	aph(6)-Id,aph(3'')-Ib	-	-	-	blaTEM-1	-	-	sul2	-	-	-	-
2011-60-817-1	ERR769326	Swine	2011	Denmark	I 1,4,[5],12:i:-	34	aph(6)-Id,aph(3'')-Ib	-	-	-	blaTEM-1	-	-	sul2	-	tet(B)	-	-
CARE013	SRR20075895	Human	2022	Denmark	I 1,4,[5],12:i:-	34	aph(6)-Id,aph(3'')-Ib	-	-	-	blaTEM-1	-	-	sul2	-	tet(B)	-	-
CARE095	SRR20075815	Human	2022	Denmark	I 1,4,[5],12:i:-	34	aadA1,aph(6)-Id,aph(3'')-Ib	-	-	-	blaTEM-1	-	-	sul1,sul2	dfrA1	tet(B)	-	-
DTU2016 1292	ERR1592499	Food	2013	Denmark	I 1,4,[5],12:i:-	34	aph(6)-Id,aph(3'')-Ib	-	-	-	blaTEM-1	-	-	sul2	-	-	-	-
DTU2016 1364	ERR2023515	Swine	2014	Denmark	I 1,4,[5],12:i:-	34	aph(6)-Id,aph(3'')-Ib	-	-	-	blaTEM-1	-	-	sul2	dfrA14	tet(B)	-	-
DTU2016 1370	ERR2023521	Poultry	2014	Denmark	I 1,4,[5],12:i:-	34	aph(6)-Id,aph(3'')-Ib	-	-	-	blaTEM-1	-	-	sul2	-	-	-	-
DTU2016 1399	ERR2023550	Swine	2014	Denmark	I 1,4,[5],12:i:-	34	aph(6)-Id,aph(3'')-Ib	-	-	-	blaTEM-1	-	-	sul2	-	tet(B)	-	-
DTU2016 1427	ERR2023578	Poultry	2014	Denmark	I 1,4,[5],12:i:-	34	aph(6)-Id,aph(3'')-Ib	-	-	-	blaTEM-1	-	-	sul2	-	tet(B)	-	-
DTU2016 1433	ERR2023584	Swine	2014	Denmark	Typhimurium	34	-	-	-	-	-	-	-	-	-	tet(B)	-	-
DTU2016 858	ERR2059904	Swine	2012	Denmark	Typhimurium	34	aph(6)-Id,aph(3'')-Ib	-	-	-	blaTEM-1	-	-	sul2	-	tet(B)	-	-
DTU2016 871	ERR2059917	Poultry	2012	Denmark	Typhimurium	34	aph(6)-Id,aph(3'')-Ib	-	-	-	blaTEM-1	-	-	sul2	-	tet(B)	-	-
SSI-AC256	ERR2187913	Human	2009	Denmark	Typhimurium	34	aph(6)-Id,aac(3)-IId,aph(3'')-Ib	-	mcr-3.1	-	blaTEM-1,blaCTX-M-55	floR,catA2	qnrS1	sul2	-	tet(A)	-	-
SSI-AC258	ERR2187916	Human	2011	Denmark	I 1,4,[5],12:i:-	34	aph(6)-Id,aac(3)-IId,aph(3'')-Ib	-	mcr-3.1	-	blaTEM-1,blaCTX-M-55	floR,catA2	qnrS1	sul2	-	tet(A)	-	-
SSI-AC261	ERR2187918	Human	2016	Denmark	I 1,4,[5],12:i:-	34	aph(6)-Id,aph(3'')-Ib	-	mcr-3.20	-	blaTEM-1	-	-	sul2	-	tet(B)	-	-
SSI_AA344	ERR1540298	Human	2013	Denmark	I 1,4,[5],12:i:-	34	aph(6)-Id,aph(3'')-Ib	-	-	-	blaTEM-1	-	-	sul2	-	-	-	-
SSI_AA364	ERR1540316	Human	2013	Denmark	I 1,4,[5],12:i:-	34	aph(6)-Id,aph(3'')-Ib	-	-	-	blaTEM-1	-	-	sul2	-	tet(B)	-	-
SSI_AA403	ERR1540354	Human	2013	Denmark	Typhimurium	34	-	-	-	-	-	-	-	-	-	-	-	-
SSI_AA458	ERR1540383	Human	2014	Denmark	I 1,4,[5],12:i:-	34	-	-	-	-	-	-	-	-	-	tet(B)	-	-
SSI_AA531	ERR1540394	Human	2014	Denmark	I 1,4,[5],12:i:-	34	aph(6)-Id,aph(3'')-Ib	-	-	-	blaTEM-1	-	-	sul2	-	tet(B)	-	-
SSI_AA557	ERR1540406	Human	2014	Denmark	I 1,4,[5],12:i:-	34	aph(6)-Id,aph(3'')-Ib	-	-	-	blaTEM-1	-	-	sul2	-	-	-	-
SSI_AA622	ERR1540470	Human	2014	Denmark	I 1,4,[5],12:i:-	34	-	-	-	-	-	-	-	-	-	-	-	-
SSI_AA646	ERR1540494	Human	2014	Denmark	I 1,4,[5],12:i:-	34	aph(6)-Id,aph(3'')-Ib	-	-	-	blaTEM-1	-	-	sul2	-	-	-	-
SSI_AA652	ERR1540500	Human	2014	Denmark	I 1,4,[5],12:i:-	34	-	-	-	-	-	-	-	-	-	tet(B)	-	-
SSI_AA667	ERR1540515	Human	2014	Denmark	Typhimurium	34	aph(6)-Id,aph(3'')-Ib	-	-	-	blaTEM-1	-	-	sul2	-	tet(B)	-	-
SSI_AA693	ERR1540541	Human	2014	Denmark	I 1,4,[5],12:i:-	34	-	-	-	-	-	-	-	-	-	tet(B)	-	-
SSI_AA807	ERR1540560	Food	2014	Denmark	Typhimurium	34	-	-	-	-	-	-	-	-	-	-	-	-
SSI_AA823	ERR1540575	Food	2012	Denmark	Typhimurium	34	aph(6)-Id,aph(3'')-Ib	-	-	-	blaTEM-1	-	-	sul2	-	-	-	-
SSI_AA857	ERR1540608	Food	2014	Denmark	I 1,4,[5],12:i:-	34	aph(6)-Id,aph(3'')-Ib	-	-	-	blaTEM-1	-	-	sul2	-	tet(B)	-	-
SSI_AA867	ERR1540618	Food	2014	Denmark	I 1,4,[5],12:i:-	34	aph(6)-Id,aph(3'')-Ib	-	-	-	blaTEM-1	-	-	sul2	-	-	-	-
SSI_AA879	ERR1540630	Food	2013	Denmark	Typhimurium	34	aph(6)-Id,aph(3'')-Ib	-	-	acrB_R717L	blaTEM-1	-	-	sul2	-	-	-	-
SSI_AA940	ERR2187920	Human	2012	Denmark	Typhimurium	34	aph(6)-Id,aac(3)-IId,aph(3'')-Ib	-	mcr-3.1	-	blaCTX-M-55	floR,catA2	qnrS1	sul2	-	tet(A)	-	-
SSI_AA992	ERR2187922	Human	2012	Denmark	I 1,4,[5],12:i:-	34	aadA2,aph(6)-Id,aph(3')-Ia,aph(3'')-Ib	-	mcr-3.2	-	blaTEM-1	-	-	sul1,sul2	dfrA12	tet(A),tet(B)	bleO	-
Ehime_21-304	DRR022205	Human	2009	Japan	I 1,4,[5],12:i:-	34	aph(6)-Id,aac(3)-IId,aph(3'')-Ib	-	mcr-3.1	-	blaTEM-1,blaCTX-M-55	floR,catA2	qnrS1	sul2	-	tet(A),tet(B)	-	-
L-3802	DRR236391	Swine	2009	Japan	I 1,4,[5],12:i:-	34	aph(6)-Id,aph(3'')-Ib	-	-	-	blaTEM-1	-	-	sul2	-	tet(B)	-	-
L-3835	DRR107061	Human	2007	Japan	I 1,4,[5],12:i:-	34	aph(6)-Id,aph(3'')-Ib	-	-	-	-	-	-	sul2	-	tet(B)	-	-
L-3844	DRR107060	Swine	2002	Japan	I 1,4,[5],12:i:-	34	aph(6)-Id,aph(3'')-Ib	-	-	-	-	-	-	sul2	-	-	-	-
L-3846	DRR107064	Swine	2008	Japan	I 1,4,[5],12:i:-	34	aph(6)-Id,aph(3'')-Ib	-	-	-	-	-	-	sul2	-	tet(B)	-	-
L-4333	DRR236400	Bovine	2014	Japan	I 1,4,[5],12:i:-	34	aph(6)-Id,aph(3'')-Ib	-	mcr-1.1	-	blaTEM-1	-	-	sul2	-	tet(B)	-	-
L-4354	DRR236407	Bovine	2015	Japan	I 1,4,[5],12:i:-	34	aph(6)-Id,aph(3'')-Ib	-	-	-	blaTEM-1	-	-	sul2	-	tet(B)	-	-
L-4442	DRR236421	Bovine	2013	Japan	I 1,4,[5],12:i:-	34	aph(6)-Id,aph(3'')-Ib	-	-	-	blaTEM-1	-	-	sul2	-	tet(B)	-	-
L-4445	DRR236424	Bovine	2014	Japan	I 1,4,[5],12:i:-	34	aadA1,aadA2,aph(6)-Id,aac(3)-IId,aph(3'')-Ib	-	mcr-3.1	-	blaTEM-1	floR,cmlA1	-	sul2,sul3	dfrA12	tet(A),tet(B),tet(M)	bleO	-
L-4465	DRR236431	Bovine	2013	Japan	I 1,4,[5],12:i:-	34	aph(6)-Id,aph(3'')-Ib	-	-	-	blaTEM-1	-	-	sul2	-	tet(B)	-	-
L-4538	DRR236441	Swine	2017	Japan	I 1,4,[5],12:i:-	34	aph(6)-Id,aph(3'')-Ib	-	-	-	blaTEM-1	-	-	sul2	-	tet(B)	-	-
L-4545	DRR236445	Swine	2016	Japan	I 1,4,[5],12:i:-	34	aph(6)-Id,aph(3'')-Ib	-	-	-	blaTEM-1	-	-	sul2	-	tet(B)	-	-
L-4580	DRR236477	Bovine	2015	Japan	I 1,4,[5],12:i:-	34	aph(6)-Id,aph(3'')-Ib	-	-	-	blaTEM-1	-	-	sul2	-	tet(B)	-	-
L-4684	DRR236561	Swine	2014	Japan	I 1,4,[5],12:i:-	34	aph(6)-Id,aph(3'')-Ib	-	-	-	blaTEM-1	-	-	sul2	-	tet(B)	-	-
L-4794	DRR236584	Swine	2017	Japan	I 1,4,[5],12:i:-	34	aph(6)-Id,aph(3'')-Ib	-	-	-	blaTEM-1	-	-	sul2	-	tet(B)	-	-
sal-k-15	DRR452364	Equine	2021	Japan	I 1,4,[5],12:i:-	34	aph(6)-Id,aph(3')-Ia,aph(3'')-Ib	-	-	-	blaTEM-1	-	-	sul2	-	tet(B)	-	-
sal-k-30	DRR452379	Bovine	2022	Japan	I 1,4,[5],12:i:-	34	aph(6)-Id,aph(3'')-Ib	-	-	-	blaTEM-1	-	-	sul2	-	-	-	-
sal-k-6	DRR452355	Equine	2016	Japan	I 1,4,[5],12:i:-	34	aph(6)-Id,aph(3'')-Ib	-	-	-	blaTEM-1	-	-	sul2	-	tet(B)	-	-
sal-k-7	DRR452356	Equine	2019	Japan	I 1,4,[5],12:i:-	34	-	-	-	-	-	-	-	-	-	tet(B)	-	-
sal-k-8	DRR452357	Equine	2020	Japan	I 1,4,[5],12:i:-	34	aph(6)-Id,aph(3')-Ia,aph(3'')-Ib	-	-	-	blaTEM-1	-	-	sul2	-	tet(B)	-	-
Sal10101	DRR537492	Human	2011	Japan	I 1,4,[5],12:i:-	34	aph(6)-Id,aph(3'')-Ib	-	-	-	blaTEM-1	-	-	sul2	-	-	-	-
Sal10154	DRR537495	Human	2011	Japan	I 1,4,[5],12:i:-	34	aph(6)-Id,aph(3'')-Ib	-	-	-	blaTEM-1	-	-	sul2	-	tet(B)	-	-
2290	SRR8735246	Food	2014	United Kingdom	I 1,4,[5],12:i:-	34	aph(6)-Id,aph(3'')-Ib	-	-	-	blaTEM-1	-	-	sul2	-	tet(B)	-	-
3789	SRR1966181	Human	2014	United Kingdom	I 1,4,[5],12:i:-	34	-	-	-	-	-	-	-	-	-	tet(B)	-	-
13411	SRR1965200	Human	2014	United Kingdom	I 1,4,[5],12:i:-	34	aph(6)-Id,aph(3'')-Ib	-	-	-	blaTEM-1	-	-	sul2	-	tet(B)	-	-
14532	SRR1966739	Human	2014	United Kingdom	I 1,4,[5],12:i:-	34	aph(6)-Id,aph(3'')-Ib	-	-	-	blaTEM-1	-	-	sul2	-	tet(B)	-	-
45595	SRR1968716	Human	2014	United Kingdom	I 1,4,[5],12:i:-	34	aph(6)-Id,aph(3'')-Ib	-	-	-	blaTEM-1	-	-	sul2	-	tet(B)	-	-
71369	SRR1959495	Wild animal	2012	United Kingdom	I 1,4,[5],12:i:-	34	aadA1,aph(6)-Id,aph(3'')-Ib	-	-	-	blaTEM-1	-	-	sul2	dfrA1	tet(B)	-	-
84466	SRR1965517	Human	2015	United Kingdom	I 1,4,[5],12:i:-	34	aph(6)-Id,aph(3'')-Ib	-	-	-	blaTEM-1	-	-	sul2	-	-	-	-
194261	SRR6116894	Human	2015	United Kingdom	I 1,4,[5],12:i:-	34	aph(6)-Id,aph(3'')-Ib	-	-	-	blaTEM-1	-	-	sul2	-	tet(B)	-	-
195579	SRR3285454	Environment	2015	United Kingdom	I 1,4,[5],12:i:-	34	-	-	-	-	-	-	-	-	-	tet(B)	-	-
199784	SRR6062453	Human	2014	United Kingdom	I 1,4,[5],12:i:-	34	-	-	-	-	-	-	-	-	-	tet(B)	-	-
203641	SRR3285376	Human	2016	United Kingdom	Typhimurium	34	aph(6)-Id,aph(3'')-Ib	-	-	-	-	-	-	sul2	-	tet(B)	-	-
205638	SRR3285414	Environment	2016	United Kingdom	I 1,4,[5],12:i:-	34	-	-	-	-	-	-	-	-	-	tet(B)	-	-
205750	SRR6074692	Human	2016	United Kingdom	I 1,4,[5],12:i:-	34	aph(6)-Id,aph(3'')-Ib	-	-	-	blaTEM-1	-	-	sul2	-	tet(B)	-	-
217032	SRR6074497	Human	2016	United Kingdom	I 1,4,[5],12:i:-	34	aph(6)-Id,aph(3'')-Ib	-	-	-	blaTEM-1	-	-	sul2	-	tet(B)	-	-
231225	SRR6111253	Environment	2016	United Kingdom	I 1,4,[5],12:i:-	34	-	-	-	-	-	-	-	-	-	tet(B)	-	-
240203	SRR6074560	Food	2016	United Kingdom	I 1,4,[5],12:i:-	34	aph(6)-Id,aph(3'')-Ib	-	-	-	blaTEM-1	-	-	sul2	-	tet(B)	-	-
296865	SRR7251499	Human	2016	United Kingdom	I 1,4,[5],12:i:-	34	aph(6)-Id,aph(3'')-Ib	-	-	-	blaTEM-1	-	-	sul2	-	tet(B)	-	-
312832	SRR15370166	Food	2016	United Kingdom	I 1,4,[5],12:i:-	34	aadA2,aph(6)-Id,aph(3'')-Ib	-	-	-	blaTEM-1	-	-	sul2,sul3	dfrA12	tet(B)	-	-
335085	SRR7277815	Human	2017	United Kingdom	I 1,4,[5],12:i:-	34	aadA1,aadA2	-	-	-	blaTEM-1	cmlA1	-	sul1,sul3	dfrA12	tet(B)	-	-
390056	SRR7468946	Human	2017	United Kingdom	I 1,4,[5],12:i:-	34	aph(6)-Id,aph(3'')-Ib	-	-	-	blaTEM-1	-	-	sul2	-	tet(B)	-	-
486510	SRR8515713	Human	2018	United Kingdom	I 1,4,[5],12:i:-	34	aph(6)-Id,aph(3'')-Ib	-	-	-	blaTEM-1	-	-	sul2	-	tet(B)	-	-
748848	SRR9261578	Human	2019	United Kingdom	I 1,4,[5],12:i:-	34	-	-	-	-	-	-	-	-	-	tet(B)	-	-
812296	SRR10229759	Food	2019	United Kingdom	I 1,4,[5],12:i:-	34	aph(6)-Id,aph(3'')-Ib	-	-	-	blaTEM-1	-	-	sul2	-	tet(B)	-	-
898904	SRR11363590	Food	2020	United Kingdom	Typhimurium	34	aph(6)-Id	-	-	-	blaTEM-1	-	-	sul2	dfrA14	tet(B)	-	-
972309	SRR12450353	Human	2020	United Kingdom	I 1,4,[5],12:i:-	34	aph(6)-Id,aph(3'')-Ib	-	-	-	blaTEM-1	-	-	sul2	-	tet(B)	-	-
1108467	SRR13796443	Human	2021	United Kingdom	Typhimurium	34	aph(6)-Id,aph(3'')-Ib	-	-	-	blaTEM-1	-	-	sul2	-	tet(B)	-	-
1242898	SRR15035553	Environment	2021	United Kingdom	I 1,4,[5],12:i:-	34	aph(6)-Id,aph(3'')-Ib	-	-	-	blaTEM-1	-	-	sul2	-	tet(B)	-	-
1364736	SRR29139070	Human	2023	United Kingdom	I 1,4,[5],12:i:-	34	aph(6)-Id,aph(3'')-Ib	-	-	-	blaTEM-1	-	-	sul2	-	tet(B)	-	-
1399224	SRR29092128	Human	2024	United Kingdom	I 1,4,[5],12:i:-	34	aadA22,aph(6)-Id,aph(3'')-Ib	-	-	mef(C),mph(A),mph(G)	blaLAP-2,blaTEM-1,blaCTX-M-55	-	qnrS1	sul2,sul3	dfrA14	tet(A),tet(B)	-	lnu(F)
1457710	SRR16988588	Wild animal	2021	United Kingdom	I 1,4,[5],12:i:-	34	aph(6)-Id,aph(3'')-Ib	-	-	-	blaTEM-1	-	-	sul2	-	tet(B)	-	-
1508901	SRR29139032	Human	2024	United Kingdom	I 1,4,[5],12:i:-	34	-	-	-	-	-	-	-	-	-	-	-	-
1521295	SRR16910966	Environment	2021	United Kingdom	I 1,4,[5],12:i:-	34	aph(6)-Id,aph(3'')-Ib	-	-	-	blaTEM-1	-	-	sul2	-	tet(B)	-	-
1561231	SRR17646449	Wild animal	2022	United Kingdom	I 1,4,[5],12:i:-	34	-	-	-	-	-	-	-	-	-	tet(B)	-	-
1564561	SRR17696488	Human	2022	United Kingdom	I 1,4,[5],12:i:-	34	aph(6)-Id,aph(3'')-Ib	-	-	-	blaTEM-1	-	qnrB	sul2	-	tet(B)	-	-
1910181	SRR28160571	Human	2023	United Kingdom	I 1,4,[5],12:i:-	34	aph(6)-Id,aph(3'')-Ib	-	-	-	blaTEM-1	-	-	sul2	-	-	-	-
A53	SRR24987553	Food	2018	United Kingdom	I 1,4,[5],12:i:-	34	aadA1,aadA2,aph(6)-Id,aph(3'')-Ib	-	-	-	blaTEM-1	cmlA1	-	sul2,sul3	-	tet(B)	-	-
DT120	ERR024391	Human	2009	United Kingdom	Typhimurium	34	aph(6)-Id,aph(3'')-Ib	-	-	-	blaTEM-1	-	-	sul2	-	tet(B)	-	-
H120260565	SRR1646154	Human	2012	United Kingdom	I 1,4,[5],12:i:-	34	aph(6)-Id,aph(3'')-Ib	-	-	-	blaTEM-1	-	-	sul2	-	tet(B)	-	-
H133120688	SRR1645735	Human	2013	United Kingdom	I 1,4,[5],12:i:-	34	-	-	-	-	-	-	-	-	-	tet(B)	-	-
L00010-05	ERR3850531	Bovine	2005	United Kingdom	I 1,4,[5],12:i:-	34	aph(6)-Id,aph(3'')-Ib	-	-	-	blaTEM-1	-	-	sul2	-	tet(B)	-	-
L01134-16	ERR2208706	Swine	2016	United Kingdom	Typhimurium	34	aadA1,aph(6)-Id,aph(3'')-Ib	-	-	-	blaTEM-1	floR	-	sul1,sul2	dfrA1	tet(B)	-	-
S02728-11	SRR11875345	Swine	2011	United Kingdom	I 1,4,[5],12:i:-	34	-	-	-	-	-	-	-	-	-	-	-	-
20847	SRR15965998	Environment	2016	United States	I 1,4,[5],12:i:-	34	aph(6)-Id,aph(3'')-Ib	-	-	-	blaTEM-1	-	-	sul2	-	tet(B)	-	-
23003013	SRR3110493	Swine	2015	United States	I 1,4,[5],12:i:-	34	-	-	-	-	blaTEM-1	-	-	-	-	tet(B)	-	-
19MN09PC02	SRR10257120	Swine	2019	United States	I 1,4,[5],12:i:-	34	-	-	-	-	-	-	-	-	-	tet(B)	-	-
2012K-1499	SRR1503243	Human	2012	United States	I 1,4,[5],12:i:-	34	aph(6)-Id,aph(3'')-Ib	-	-	-	blaTEM-1	-	-	sul2	-	tet(B)	-	-
2014AM-0576	SRR4044633	Human	2014	United States	I 1,4,[5],12:i:-	34	aph(6)-Id,aph(3'')-Ib	-	-	-	blaTEM-1	-	-	sul2	-	tet(B)	-	-
2014AM-1579	SRR4420843	Human	2014	United States	I 1,4,[5],12:i:-	34	aph(6)-Id,aph(3'')-Ib	-	-	-	blaTEM-1	-	qnrB19	sul2	-	tet(B)	-	-
2015AM-0128	SRR5740032	Human	2015	United States	I 1,4,[5],12:i:-	34	aph(6)-Id,aph(3'')-Ib	-	-	-	blaTEM-1,blaCMY-2	-	-	sul2	-	tet(B)	-	-
2016K-0764	SRR4295082	Human	2016	United States	I 1,4,[5],12:i:-	34	aph(6)-Id,aph(3'')-Ib	-	-	-	blaTEM-1	-	-	sul2	-	tet(B)	-	-
2016K-1273	SRR5163884	Human	2016	United States	I 1,4,[5],12:i:-	34	aph(6)-Id,aph(3'')-Ib	-	-	-	blaTEM-1	-	-	sul2	-	tet(B)	-	-
20MO07PC10-S1	SRR12415773	Swine	2020	United States	I 1,4,[5],12:i:-	34	aadA2,aph(6)-Id,aac(3)-IIg,aph(3')-Ia,aac(6')-IIc,aac(6')-Ib3,aph(3'')-Ib	-	-	ere(A)	blaTEM-1	-	qnrB2	sul1,sul2	dfrA19	tet(B)	-	-
21CO06GT03-S1	SRR26752508	Poultry	2021	United States	I 1,4,[5],12:i:-	34	-	-	-	-	-	-	-	-	-	-	-	-
21TN09CH01N-S1	SRR26807421	Poultry	2021	United States	I 1,4,[5],12:i:-	34	aph(6)-Id,aph(3'')-Ib	-	-	-	blaTEM-1	-	-	sul2	-	tet(B)	-	-
22TX06PC05-S1	SRR22827402	Swine	2022	United States	I 1,4,[5],12:i:-	34	aph(6)-Id,aph(3'')-Ib	-	-	-	blaTEM-1	-	-	sul2	-	tet(B)	-	-
ADRDL-15-15380	SRR3062411	Swine	2015	United States	I 1,4,[5],12:i:-	34	aph(6)-Id,aph(3'')-Ib	-	-	-	blaTEM-1	-	-	sul2	-	tet(B)	-	-
ADRDL-1551	SRR6308579	Swine	2017	United States	I 1,4,[5],12:i:-	34	aph(6)-Id,aph(3'')-Ib	-	-	-	blaTEM-1	-	-	sul2	-	tet(B)	-	-
ADRDL-16-7945	SRR5000203	Swine	2016	United States	I 1,4,[5],12:i:-	34	aadA2,aph(6)-Id,aac(3)-IIg,aph(3')-Ia,aac(6')-IIc,aac(6')-Ib3,aph(3'')-Ib	-	-	ere(A)	blaTEM-1,blaSHV-12	catA2	qnrB2	sul1,sul2	dfrA19	tet(B),tet(D)	-	-
ADRDL-1900	SRR7278702	Swine	2018	United States	I 1,4,[5],12:i:-	34	aadA1,aadA7,aph(6)-Id,aac(3)-VIa,aph(3')-Ia,aph(3'')-Ib	-	-	-	blaTEM-1	-	qnrB19	sul1,sul2	-	tet(B),tet(C)	-	-
ADRDL-3922	SRR17657529	Wild animal	2021	United States	I 1,4,[5],12:i:-	34	aph(6)-Id,aac(3)-IIe,aph(3'')-Ib	-	-	-	blaTEM-1	-	-	sul2	-	tet(B)	-	-
ADRDL-4259	SRR22264117	Swine	2021	United States	I 1,4,[5],12:i:-	34	-	-	-	-	-	-	-	-	-	tet(B)	-	-
ADRDL-768	SRR5380856	Swine	2016	United States	I 1,4,[5],12:i:-	34	aph(6)-Id,aph(3'')-Ib	-	-	-	blaTEM-1	-	-	sul2	-	tet(B)	-	-
AHD102	SRR8435383	Human	2013	United States	I 1,4,[5],12:i:-	34	aph(6)-Id,aph(3'')-Ib	-	-	-	blaTEM-1	-	-	sul2	-	tet(B)	-	-
AHD3	SRR8435784	Human	2009	United States	Typhimurium	34	aph(6)-Id,aph(3'')-Ib	-	-	-	blaTEM-1	-	-	sul2	-	tet(B)	-	-
AHD98	SRR8434711	Human	2012	United States	I 1,4,[5],12:i:-	34	aph(6)-Id,aph(3'')-Ib	-	-	-	blaTEM-1	-	-	sul2	-	tet(B)	-	-
CFSAN035006	SRR2981208	Human	2015	United States	I 1,4,[5],12:i:-	34	-	-	-	-	-	-	-	-	-	tet(B)	-	-
CFSAN077160	SRR9188679	Poultry	2017	United States	I 1,4,[5],12:i:-	34	aph(6)-Id,aph(3'')-Ib	-	-	-	blaTEM-1	-	-	sul2	-	tet(B)	-	-
CFSAN094862	SRR11122669	Environment	2018	United States	I 1,4,[5],12:i:-	34	aadA6,aac(3)-VIa	-	-	-	-	-	-	sul1	-	tet(B),tet(C)	-	-
CVM N18S0173	SRR10237546	Swine	2018	United States	I 1,4,[5],12:i:-	34	aph(6)-Id,aph(3'')-Ib	-	-	-	blaTEM-1	-	-	sul2	-	tet(B)	-	-
CVM N20S0393	SRR16643689	Swine	2020	United States	I 1,4,[5],12:i:-	34	aph(6)-Id,aph(3')-Ia,aph(3'')-Ib	-	-	-	blaTEM-1	-	-	sul2	-	tet(B)	-	-
E2011027441	SRR3037417	Environment	2011	United States	I 1,4,[5],12:i:-	34	aph(6)-Id,aph(3'')-Ib	-	-	-	blaTEM-1	-	-	sul2	-	tet(B)	-	-
FSIS11705272	SRR6650784	Food	2015	United States	I 1,4,[5],12:i:-	34	aadA2,aph(6)-Id,aph(3')-Ia,aph(3'')-Ib	-		-	blaTEM-1,blaCMY-2	floR	-	sul1,sul2	dfrA12	tet(A),tet(M)	-	-
FSIS11705658	SRR6336375	Swine	2017	United States	I 1,4,[5],12:i:-	34	aph(6)-Id,aph(3'')-Ib	-	-	-	blaTEM-1	-	-	sul2	-	-	-	-
PNUSAS026412	SRR6231049	Human	2015	United States	I 1,4,[5],12:i:-	34	aph(6)-Id,aph(3'')-Ib	-	-	-	blaTEM-1	-	-	sul2	-	tet(B)	-	-
PNUSAS035756	SRR6881471	Human	2017	United States	I 1,4,[5],12:i:-	34	aadA2,aph(6)-Id,aac(3)-IIg,aac(6')-IIc,aph(3'')-Ib	-	-	ere(A)	blaTEM-1,blaSHV-12	floR	qnrB2,qnrB19	sul1,sul2	dfrA19	tet(B),tet(D)	-	-
PNUSAS037963	SRR6956018	Human	2018	United States	I 1,4,[5],12:i:-	34	aph(6)-Id,aph(3'')-Ib	-	-	-	blaTEM-1	-	qnrB	sul2	-	tet(B)	-	-
PNUSAS076534	SRR9735438	Wild animal	2019	United States	I 1,4,[5],12:i:-	34	aph(6)-Id,aph(3'')-Ib	-	-	-	blaTEM-1	-	-	sul2	-	tet(B)	-	-
PNUSAS136482	SRR11196710	Bovine	2019	United States	I 1,4,[5],12:i:-	34	aadA1,aadA2,aph(6)-Id,aph(3'')-Ib	-	-	-	blaTEM-1	floR,cmlA1	-	sul2	dfrA12	tet(B),tet(M)	-	-
PNUSAS141965	SRR11557647	Human	2015	United States	I 1,4,[5],12:i:-	34	aph(6)-Id,aph(3'')-Ib	-	-	-	blaTEM-1	-	-	sul2	-	tet(B)	-	-
PNUSAS178921	SRR12972207	Human	2020	United States	I 1,4,[5],12:i:-	34	-	-	-	-	-	-	-	-	-	tet(B)	-	-
PNUSAS300063	SRR21547382	Human	2022	United States	I 1,4,[5],12:i:-	34	aph(6)-Id,aph(3'')-Ib	-	-	-	blaTEM-1	-	-	sul2	-	tet(B)	-	-
SAL-23-VL-WA-MO-0022	SRR28830423	Wild animal	2023	United States	I 1,4,[5],12:i:-	34	aadA12,aph(6)-Id,aph(3'')-Ib	-	-	-	blaTEM-1	-	-	sul1,sul2	-	tet(B)	-	-
TXAML1800655	SRR7262556	Human	2018	United States	I 1,4,[5],12:i:-	34	aph(6)-Id,aph(3'')-Ib	-	-	-	blaTEM-1	-	-	sul2	-	tet(B)	-	-
USSAL1178	SRR10752091	Environment	2019	United States	I 1,4,[5],12:i:-	34	aph(6)-Id,aph(3'')-Ib	-	-	-	blaTEM-1	-	-	sul2	-	tet(B)	-	-
