# Supplementary material for: Unveiling the Genetic Diversity and Antimicrobial Resistance Profiles of Salmonella Population From 2016 to 2020 in Thai Canal Water
Source: Environ Microbiol Rep. 2025 Aug 1;17(4):e70160. doi: 10.1111/1758-2229.70160 (PMC12315854; doi:10.1111/1758-2229.70160)
Supplement: Supplementary file 4 — Table S4: Salmonella ST213 strains obtained from the Enterobase database that were included in the phylogenetic analysis. [file EMI4-17-e70160-s002.xlsx]

## Sheet: Sheet1
Name	Accession No.	Source	Year	Country	Serotype	ST	Antimicrobial resistance determinants
							Aminoglycoside	Fosfomycin	Colistin	Macrolide	β-lactams	Chloramphenicol	Quinolones	Sulfonamide	Trimethoprim	Tetracycline	Bleomycin	Lincosamide
01399238	SRR29092014	Human	2024	United Kingdom	Typhimurium	213	-	-	-	-	-	-	-	-	-	-	-	-
0206H78675	ERR2719681	Human	2002	Denmark	Typhimurium	213	aadA1,aadA2,aph(4)-Ia,aph(6)-Id,aac(3)-IVa	-	-	-	-	cmlA1	-	sul3	-	-	-	-
0809R10500	ERR3901222	Human	2008	Denmark	Typhimurium	213	-	-	-	-	-	-	-	-	-	-	-	-
0907W31610	ERR3060821	Human	2009	Denmark	Typhimurium	213	-	-	-	-	-	-	-	-	-	-	-	-
0910R12161	ERR2729149	Human	2009	Denmark	Typhimurium	213	-	-	-	-	-	-	-	-	-	-	-	-
1069080	SRR13485880	Human	2021	United Kingdom	Typhimurium	213	-	-	-	-	-	-	-	-	-	-	-	-
1090900095	ERR4400176	Human	2009	Netherlands	Typhimurium	213	-	-	-	-	-	-	-	-	-	-	-	-
1110R14801	ERR2729121	Human	2011	Denmark	Typhimurium	213	-	-	-	-	-	-	-	-	-	-	-	-
135051	SRR3322115	Human	2015	United Kingdom	Typhimurium	213	-	-	-	-	-	-	-	-	-	-	-	-
1472965	SRR16134724	Human	2021	United Kingdom	Typhimurium	213	-	-	-	-	-	-	-	-	-	-	-	-
1564714	SRR17713547	Human	2022	United Kingdom	Typhimurium	213	-	-	-	-	-	-	-	-	-	-	-	-
1571828	SRR17893191	Wild Animal	2009	United Kingdom	Typhimurium	213	-	-	-	-	-	-	-	-	-	-	-	-
1630603	SRR19325064	Human	2022	United Kingdom	Typhimurium	213	-	-	-	-	-	-	-	-	-	-	-	-
1642647	SRR19601522	Human	2022	United Kingdom	Typhimurium	213	-	-	-	-	-	-	-	-	-	-	-	-
1655650	SRR19973677	Human	2022	United Kingdom	Typhimurium	213	-	-	-	-	-	-	qnrB19	-	-	-	-	-
17-4252	SRR15242790	Human	2017	Canada	Typhimurium	213	aadA2,aph(6)-Id,aac(3)-IId,aph(3'')-Ib	-	-	-	blaCMY-2	floR	qnrB19,GyrA S83Y	sul2,sul3	dfrA12	tet(A)	bleO	-
1700697	SRR21535224	Human	2022	United Kingdom	Typhimurium	213	-	-	-	-	-	-	-	-	-	-	-	-
1702T51640	ERR2849935	Human	2017	Denmark	Typhimurium	213	-	-	-	-	-	-	-	-	-	-	-	-
1703531	SRR21608882	Human	2022	United Kingdom	Typhimurium	213	-	-	-	-	-	-	-	-	-	-	-	-
197100	SRR6074595	Human	2015	United Kingdom	Typhimurium	213	-	-	-	-	-	-	-	-	-	-	-	-
2014AM-1433	SRR4420901	Human	2014	United States	Typhimurium	213	aadA2,aph(6)-Id,aph(3'')-Ib	-	-	-	-	floR	qnrB19,oqxAB	sul2	-	tet(A)	bleO	-
268656	SRR7159857	Human	2016	United Kingdom	Typhimurium	213	-	-	-	-	-	-	-	-	-	-	-	-
270107	SRR15370189	Human	2016	United Kingdom	Typhimurium	213	-	-	-	-	-	-	-	-	-	-	-	-
272456	SRR7359015	Human	2016	United Kingdom	Typhimurium	213	-	-	-	-	-	-	-	-	-	-	-	-
31661	SRR1965680	Human	2014	United Kingdom	Typhimurium	213	-	-	-	-	-	-	-	-	-	-	-	-
318595	SRR8658156	Food	2016	United Kingdom	Typhimurium	213	-	-	-	-	-	-	-	-	-	-	-	-
33676	GCF_001293505	Human	2011	Mexico	Typhimurium	213	aadA2,aph(6)-Id,aac(3)-IId,aph(3'')-Ib	-	-	-	blaCMY-2	floR	oqxAB,GyrA S83F	sul2,sul3	dfrA12	tet(A)	bleO	-
346576	SRR5584700	Human	2017	United Kingdom	Typhimurium	213	-	-	-	-	-	-	-	-	-	-	-	-
348756	SRR7292797	Human	2017	United Kingdom	Typhimurium	213	aadA2,aph(6)-Id,aph(3'')-Ib	-	-	-	blaCMY-2	floR	-	sul2	dfrA12	tet(A)	bleO	-
3793	SRR1970253	Human	2014	United Kingdom	Typhimurium	213	-	-	-	-	-	-	-	-	-	-	-	-
387205	SRR8553861	Human	2017	United Kingdom	Typhimurium	213	-	-	-	-	-	-	-	-	-	-	-	-
432174	SRR7408361	Human	2017	United Kingdom	Typhimurium	213	-	-	-	-	-	-	-	-	-	-	-	-
44722	SRR1957801	Human	2014	United Kingdom	Typhimurium	213	-	-	-	-	-	-	-	-	-	-	-	-
448166	SRR7516730	Human	2017	United Kingdom	Typhimurium	213	-	-	-	-	-	-	-	-	-	-	-	-
448169	SRR8548737	Human	2017	United Kingdom	Typhimurium	213	-	-	-	-	-	-	-	-	-	-	-	-
451047	SRR7444204	Human	2017	United Kingdom	Typhimurium	213	-	-	-	-	-	-	-	-	-	-	-	-
45983	SRR1967622	Human	2014	United Kingdom	Typhimurium	213	aadA1	-	-	-	blaTEM-1	-	-	sul3	-	-	-	-
46107	SRR1958128	Human	2014	United Kingdom	Typhimurium	213	-	-	-	-	-	-	-	-	-	-	-	-
48279	SRR1957825	Human	2014	United Kingdom	Typhimurium	213	-	-	-	-	-	-	-	-	-	-	-	-
488732	SRR7451170	Human	2018	United Kingdom	Typhimurium	213	-	-	-	-	-	-	-	-	-	-	-	-
491013	SRR7402355	Human	2018	United Kingdom	Typhimurium	213	-	-	-	-	-	-	-	-	-	-	-	-
50321	SRR1968540	Human	2014	United Kingdom	Typhimurium	213	-	-	-	-	-	-	-	-	-	-	-	-
508388	SRR7215972	Human	2018	United Kingdom	Typhimurium	213	-	-	-	-	-	-	-	-	-	-	-	-
51273	SRR1968141	Human	2014	United Kingdom	Typhimurium	213	-	-	-	-	-	-	-	-	-	-	-	-
528505	SRR7090670	Human	2018	United Kingdom	Typhimurium	213	-	-	-	-	blaTEM-135	-	-	-	-	-	-	-
57-2122	SRR7084742	Poultry	1957	United States	Typhimurium	213	-	-	-	-	-	-	-	-	-	tet(B)	-	-
579112	SRR7828437	Human	2018	United Kingdom	Typhimurium	213	-	-	-	-	-	-	-	-	-	-	-	-
579242	SRR7910405	Human	2018	United Kingdom	Typhimurium	213	-	-	-	-	-	-	-	-	-	-	-	-
579948	SRR7850686	Human	2018	United Kingdom	Typhimurium	213	-	-	-	-	-	-	-	-	-	-	-	-
588904	SRR7867043	Human	2018	United Kingdom	Typhimurium	213	-	-	-	-	-	-	-	-	-	-	-	-
591920	SRR7879573	Human	2018	United Kingdom	Typhimurium	213	-	-	-	-	-	-	-	-	-	-	-	-
591928	SRR7828239	Human	2018	United Kingdom	Typhimurium	213	aadA2,aph(6)-Id,aac(3)-IId,aph(3'')-Ib	-	-	-	blaCMY-2	floR	-	sul2	dfrA12	tet(A)	bleO	-
611391	SRR7962214	Human	2018	United Kingdom	Typhimurium	213	-	-	-	-	-	-	-	-	-	-	-	-
738671	SRR9054604	Human	2019	United Kingdom	Typhimurium	213	-	-	-	-	blaCTX-M-15	-	-	-	-	-	-	-
751504	SRR9261071	Human	2019	United Kingdom	Typhimurium	213	-	-	-	-	-	-	-	-	-	-	-	-
774348	SRR9719498	Human	2019	United Kingdom	Typhimurium	213	-	-	-	-	blaTEM-1	-	qnrS13	-	-	tet(A)	-	-
803.04-OTH-031	SRR25465000	Bovine	2023	United States	Typhimurium	213	aadA2,aph(6)-Id,aac(3)-IId,aph(3'')-Ib	-	-	-	blaCMY-2	floR	GyrA S83Y	sul2,sul3	dfrA12	tet(A)	bleO	-
814876	SRR10270601	Human	2019	United Kingdom	Typhimurium	213	-	-	-	-	-	-	-	-	-	-	-	-
841972	SRR10519615	Human	2019	United Kingdom	Typhimurium	213	-	-	-	-	-	-	-	-	-	-	-	-
845710	SRR10561173	Human	2019	United Kingdom	Typhimurium	213	-	-	-	-	-	-	-	-	-	-	-	-
862922	SRR10810736	Human	2019	United Kingdom	Typhimurium	213	-	-	-	-	-	-	-	-	-	-	-	-
869045	SRR10900167	Human	2020	United Kingdom	Typhimurium	213	-	-	-	-	-	-	-	-	-	-	-	-
880342	SRR11041608	Human	2020	United Kingdom	Typhimurium	213	-	-	-	-	-	-	-	-	-	-	-	-
93554	SRR1969768	Human	2015	United Kingdom	Typhimurium	213	-	-	-	-	-	-	-	-	-	-	-	-
ADRDL-1583	SRR6311308	Companion Animal	1988	United States	Typhimurium	213	aadA12,aph(3')-Ia	-	-	-	blaTEM-1	-	-	sul1	-	tet(A)	-	-
AHD19	SRR8435708	Human	2011	United States	Typhimurium	213	aadA2,aph(6)-Id,aac(3)-IId,aph(3'')-Ib	-	-	-	blaCMY-2	floR	oqxAB,GyrA D87N	sul2,sul3	dfrA12	tet(A)	-	-
AHD27	SRR8435362	Human	2012	United States	Typhimurium	213	aadA2,aph(6)-Id,aac(3)-IId,aph(3'')-Ib	-	-	-	blaCMY-2	floR	-	sul2	dfrA12	tet(A)	bleO	-
AH_00/5555	ERR2693688	Human	2000	Northern Ireland	Typhimurium|Lagos	213	-	-	-	-	-	-	-	-	-	-	-	-
AUSMDU00009612	SRR14143603	Human	2017	Australia	Typhimurium	213	aadA2,aph(6)-Id,aph(3'')-Ib	-	-	-	blaCMY-2	floR	oqxAB	sul2	dfrA12	tet(A)	bleO	-
AUSMDU00018766	SRR14145155	Human	2018	Australia	Typhimurium	213	-	-	-	-	-	-	-	-	-	-	-	-
AUSMDU00033783	SRR23794475	Human	2019	Australia	Typhimurium	213	-	-	-	-	-	-	-	-	-	-	-	-
BCW_2775	SRR1840679	Human	2002	Thailand	Typhimurium	213	-	-	-	-	-	-	-	-	-	-	-	-
BCW_2776	SRR1106424	Human	2003	Thailand	Typhimurium	213	-	-	-	-	-	-	-	-	-	-	-	-
BCW_4352	SRR1133231	Human	2007	United States	Typhimurium	213	aadA5,aph(6)-Id,aph(3')-Ia,aph(3'')-Ib	-	-	-	blaTEM-1,blaCMY-2	floR	oqxAB	sul2	dfrA17	tet(A),tet(C)	bleO	-
BCW_4365	SRR1840738	Human	2007	United States	Typhimurium	213	aadA1,aadA2,aph(6)-Id,aac(3)-IId,aph(3'')-Ib	-	-	-	blaCMY-2	floR	oqxAB	sul1,sul2,sul3	dfrA1,dfrA12	tet(A)	bleO	-
Burnett-MI46	SRR9017255	Food	2004	Mexico	Typhimurium	213	aadA5,aph(6)-Id,aac(3)-IId,aph(3')-Ia,aph(3'')-Ib	-	-	-	blaTEM-1	-	oqxAB	sul2	dfrA17	tet(A)	bleO	-
Burnett-SO16	SRR9102687	Food	2004	Mexico	Typhimurium	213	aadA1,aph(6)-Id,aac(3)-C322,aph(3'')-Ib	-	-	abc-f	-	floR	-	sul2	-	tet(A)	-	-
CDPH_CSalm002	SRR6685032	Human	2014	United States	Typhimurium	213	-	-	-	-	-	-	-	-	-	-	-	-
CDPH_CSalm339	SRR6685073	Human	2015	United States	Typhimurium	213	aph(6)-Id,aph(3'')-Ib	-	-	-	blaCMY-2	floR	qnrB19,oqxAB,GyrA S83Y,ParC S80I	sul2,sul3	-	tet(A),tet(M)	-	-
CFSAN102304	SRR22229564	Environment	2019	Mexico	Typhimurium	213	aadA12,aph(6)-Id,aph(3'')-Ib	-	-	-	-	floR	qnrB19	sul2	-	tet(A)	-	lnu(F)
CFSAN102312	SRR22230420	Environment	2019	Mexico	Typhimurium	213	aadA2,aph(6)-Id,aph(3'')-Ib	-	-	-	-	floR	qnrB19	sul2	dfrA12	tet(A)	bleO	-
CFSAN102313	SRR22230367	Environment	2019	Mexico	Typhimurium	213	aadA2,aph(6)-Id,aph(3'')-Ib	-	-	-	-	floR	qnrB19	sul2	dfrA12	tet(A)	bleO	-
COFEPRIS_CCAYAC_000061	SRR28813341	Food	2023	Mexico	Typhimurium	213	aadA2,aph(6)-Id,aph(3'')-Ib	-	-	-	blaCMY-2	floR	oqxAB,GyrA S83Y,ParC S80I	sul2,sul3	dfrA12	tet(A)	bleO	-
CVM 24344	SRR11457550	Swine	2002	United States	Typhimurium	213	aadA12,aph(3')-Ia	-	-	-	blaTEM-1	-	-	sul1	-	tet(A)	-	-
CVM 28302	SRR11457463	Swine	2002	United States	Typhimurium	213	aadA12,aph(6)-Ic,aph(3')-Ia,aph(3')-IIa	-	-	abc-f	blaTEM-1	-	-	sul1	-	tet(A)	ble	-
CVM 28309	SRR11457455	Swine	2002	United States	Typhimurium	213	aadA12,aph(3')-Ia	-	-	-	blaTEM-1	-	-	sul1	-	tet(A)	-	-
CVM 28327	SRR11457815	Swine	2003	United States	Typhimurium	213	aadA12,aph(3')-Ia	-	-	-	blaTEM-1	-	-	sul1	-	tet(A)	-	-
CVM 43815	SRR5573114	Human	2012	United States	Typhimurium	213	aadA2,aph(6)-Id,aac(3)-IId,aph(3'')-Ib	-	-	-	blaCMY-2	floR	GyrA S83Y	sul2,sul3	-	tet(A),tet(C)	-	-
FAR0159	SRR1300736	Food	2010	India	Typhimurium	213	-	-	-	-	-	-	-	-	-	-	-	-
FDA227246	SRR6010020	Environment	2005	Mexico	Typhimurium	213	aadA2,aph(6)-Id,aac(3)-IId,aph(3'')-Ib	-	-	-	-	floR	-	sul2,sul3	-	tet(A)	bleO	-
FDA908376-C1-A	SRR2029592	Food	2015	India	Typhimurium	213	-	-	-	-	-	-	-	-	-	-	-	-
FSF0019	SRR1107438	Food	2011	India	Typhimurium	213	-	-	-	-	-	-	-	-	-	-	-	-
FSIS12034346	SRR12798237	Bovine	2020	United States	Typhimurium	213	-	-	-	-	-	-	-	-	-	-	-	-
FSIS1502800	SRR2648752	Swine	2015	United States	Typhimurium	213	aadA12,aph(3')-Ia	-	-	-	blaTEM-1	-	-	sul1	-	tet(A)	-	-
FSIS1700730	SRR5576032	Swine	2017	United States	Typhimurium	213	aph(6)-Id,aph(3'')-Ib	-	-	-	blaCMY-2	floR	qnrB19	sul2	-	tet(A)	-	-
FSIS32208190	SRR22383363	Swine	2022	United States	Typhimurium	213	-	-	-	-	-	-	-	-	-	-	-	-
H041640345	ERR2719837	Human	2004	England	Typhimurium	213	aadA2,aph(6)-Id,aac(3)-IId,aph(3'')-Ib	-	-	-	blaCMY-2	floR	oqxAB	sul2,sul3	dfrA12	tet(A)	bleO	-
H122080478	SRR1645887	Human	2012	United Kingdom	Typhimurium	213	aac(3)-IId	-	-	-	blaTEM-1	-	-	-	-	-	-	-
HS763	SRR8597284	Human	2010	United States	Typhimurium	213	aph(6)-Id,aph(3'')-Ib	-	-	-	-	floR	GyrA S83Y	sul2	-	tet(A)	-	-
L1853	SRR5090724	Human	2006	Australia	Typhimurium|Lagos	213	-	-	-	-	-	-	-	-	-	-	-	-
MC_07-0736	ERR2693630	Human	2007	Ireland	Typhimurium	213	-	-	-	-	-	-	-	-	-	-	-	-
MDH-2014-00069	SRR1272873	Swine	2003	United States	Typhimurium	213	aadA12,aph(3')-Ia	-	-	-	blaTEM-1	-	-	sul1	-	tet(A)	-	-
MDH-2014-00391	SRR1539626	Swine	2003	United States	Typhimurium	213	aph(6)-Id,aph(3')-Ia,aph(3'')-Ib	-	-	-	blaTEM-1,blaCMY-2	floR	-	sul2	-	tet(A),tet(B)	-	-
MEXSALMIPLOS03-75	ERR4399209	Poultry	2003	Mexico	Typhimurium	213	aadA2,aph(6)-Id,aac(3)-IId,aph(3'')-Ib	-	-	-	blaCMY-2	-	oqxAB,GyrA D87G	sul2,sul3	dfrA12	tet(A)	bleO	-
MEXSALMIPUS03-27	ERR3482056	Swine	2003	Mexico	Typhimurium	213	aadA2,aph(6)-Id,aac(3)-IId,aph(3'')-Ib	-	-	-	-	floR	oqxAB	sul2,sul3	dfrA12	tet(A)	bleO	-
MEXSALMIRES04-4	ERR2693546	Bovine	2004	Mexico	Typhimurium	213	aadA5,aph(6)-Id,aac(3)-IId,aph(3')-Ia,aph(3'')-Ib	-	-	-	blaTEM-1	-	oqxAB	sul2	dfrA17	tet(A)	bleO	-
MEXSALSLHS03-10	ERR2710835	Human	2003	Mexico	Typhimurium	213	aadA2,aph(6)-Id,aac(3)-IId,aph(3'')-Ib	-	-	-	blaCMY-2	floR	oqxAB	sul2,sul3	dfrA12	tet(A)	bleO	-
MEXSALSLPUS03-29	ERR2693980	Swine	2003	Mexico	Typhimurium	213	aadA2,aph(6)-Id,aac(3)-IId,aph(3'')-Ib	-	-	-	blaCMY-2	floR	oqxAB	sul2	dfrA12	tet(A)	bleO	-
MEXSALSLRARES04-8	ERR3901497	Swine	2004	Mexico	Typhimurium	213	aph(6)-Id,aph(3'')-Ib	-	-	-	blaCMY-2	floR	-	sul2	-	tet(A)	-	-
MEXSALSORES04-45	ERR2719833	Bovine	2004	Mexico	Typhimurium	213	aadA2,aph(6)-Id,aph(3'')-Ib	-	-	-	blaCARB-2	floR	qnrA1	sul1,sul2	dfrA12	tet(A)	-	-
MEXSALYUHS02-75	ERR3482104	Human	2002	Mexico	Typhimurium	213	aadA2,aph(6)-Id,aph(3'')-Ib	-	-	-	blaCMY-2	floR	-	sul2,sul3	-	tet(A)	-	-
MEXSALYUHS03-19	ERR2710856	Human	2003	Mexico	Typhimurium	213	aadA2,aph(4)-Ia,aph(6)-Id,aac(3)-IId,aac(3)-IVa,aph(3'')-Ib	-	-	-	blaTEM-1,blaCMY-2	floR	oqxAB,GyrA S83Y	sul2,sul3	dfrA12	tet(A)	bleO	-
MEXSALYUHS03-34	ERR2710865	Human	2003	Mexico	Typhimurium	213	aadA2,aph(6)-Id,aac(3)-IId,aph(3'')-Ib	-	-	-	blaCMY-2	floR	oqxAB	sul2,sul3	dfrA12	tet(A)	bleO	-
MEXSALYUHS03-72	ERR2719652	Human	2003	Mexico	Typhimurium	213	aadA2,aph(6)-Id,aph(3'')-Ib	-	-	-	blaCMY-2	floR	-	sul2,sul3	-	tet(A)	-	-
MEXSALYUHS04-15	ERR2710805	Human	2004	Mexico	Typhimurium	213	aadA2,aph(6)-Id,aph(3'')-Ib	-	-	-	blaCMY-2	floR	-	sul2,sul3	dfrA12	tet(A)	-	-
MEXSALYUHS04-23	ERR2710854	Human	2004	Mexico	Typhimurium	213	aadA2,aph(6)-Id,aac(3)-IId,aph(3'')-Ib	-	-	-	blaCMY-2	floR	oqxAB	sul2,sul3	dfrA12	tet(A)	bleO	-
MEXSALYUHS04-39	ERR3901491	Human	2004	Mexico	Typhimurium	213	aadA2,aph(6)-Id,aph(3'')-Ib	-	-	-	blaCMY-2	floR	-	sul2,sul3	dfrA12	tet(A)	bleO	-
MEXSALYUHS05-26	ERR2693575	Human	2005	Mexico	Typhimurium	213	aadA2,aph(6)-Id,aac(3)-IId,aph(3'')-Ib	-	-	-	blaCMY-2	floR	oqxAB	sul2,sul3	dfrA12	tet(A)	bleO	-
MEXSALYUHS05-75	ERR3901484	Human	2005	Mexico	Typhimurium	213	aadA2,aph(6)-Id,aph(3'')-Ib	-	-	-	blaCMY-2	floR	oqxAB	sul2	dfrA12	tet(A)	bleO	-
MEXSALYUHS07-18	ERR3901480	Human	2007	Mexico	Typhimurium	213	aadA2,aph(6)-Id,aph(3'')-Ib	-	-	-	blaCMY-2	floR	oqxAB	sul2	dfrA12	tet(A)	bleO	-
MPSPGB51_Sa_BE14	SRR20081726	Bovine	2021	Mexico	Typhimurium	213	aadA1,aadA2,aph(4)-Ia,aph(6)-Id,aac(3)-IVa,aph(3'')-Ib	fosA3	mcr-1.1	mph(A)	blaCMY-2,blaCTX-M-14	floR,cmlA1	qnrB19	sul2	-	tet(A)	-	-
MPSPGB77_Sa_BL87	SRR26379136	Bovine	2022	Mexico	Typhimurium	213	aadA12,aph(6)-Id,aph(3'')-Ib	-	-	-	-	floR	-	sul2	-	tet(A)	-	lnu(F)
MPSPSA1918-3	SRR11016193	Environment	2019	Mexico	Typhimurium	213	aadA2,aph(6)-Id,aph(3'')-Ib	-	-	-	blaCMY-2	floR	oqxAB,GyrA S83Y	sul2,sul3	dfrA12	tet(A)	bleO	-
MPSPSA1943-3	SRR11029506	Environment	2019	Mexico	Typhimurium	213	aadA2,aph(6)-Id,aph(3'')-Ib	-	-	-	blaCMY-2	floR	qnrB19	sul2	dfrA12	tet(A)	bleO	-
MPSPSA1943-4	SRR11029518	Environment	2019	Mexico	Typhimurium	213	aadA2,aph(6)-Id,aph(3'')-Ib	-	-	-	blaCMY-2	floR	qnrB19	sul2	dfrA12	tet(A)	bleO	-
MPSPSA1944-2	SRR11029520	Environment	2019	Mexico	Typhimurium	213	aadA2,aph(6)-Id,aph(3'')-Ib	-	-	-	blaCMY-2	-	qnrB19	sul2	dfrA12	tet(A)	bleO	-
MPSPSA1944-4	SRR11029522	Environment	2019	Mexico	Typhimurium	213	aadA2,aph(6)-Id,aph(3'')-Ib	-	-	-	blaCMY-2	floR	qnrB19	sul2	dfrA12	tet(A)	bleO	-
MPSPSA1945-3	SRR11029526	Environment	2019	Mexico	Typhimurium	213	aadA2,aph(6)-Id,aph(3'')-Ib	-	-	-	blaCMY-2	floR	qnrB19	sul2	dfrA12	tet(A)	bleO	-
MPSPSA1945-4	SRR11029530	Environment	2019	Mexico	Typhimurium	213	aadA2,aph(6)-Id,aph(3'')-Ib	-	-	-	blaCMY-2	floR	qnrB19	sul2	dfrA12	tet(A)	bleO	-
MPSPSA1994-2	SRR11028646	Environment	2019	Mexico	Typhimurium	213	aadA2,aph(6)-Id,aac(3)-IId,aph(3'')-Ib	-	-	-	blaCMY-2	floR	-	sul2	dfrA12	tet(A)	bleO	-
MPSPSA1994-3	SRR11028649	Environment	2019	Mexico	Typhimurium	213	aadA2,aph(6)-Id,aac(3)-IId,aph(3'')-Ib	-	-	-	blaCMY-2	floR	-	sul2	dfrA12	tet(A)	bleO	-
MPSPSA2010-1	SRR22228159	Environment	2020	Mexico	Typhimurium	213	aadA2,aph(6)-Id,aph(3'')-Ib	-	-	-	blaCMY-2	floR	qnrB19	sul2	dfrA12	tet(A)	bleO	-
MPSPSA2011-3	SRR22234204	Environment	2020	Mexico	Typhimurium	213	aadA2,aph(6)-Id,aac(3)-IId,aph(3'')-Ib	-	-	-	-	floR	-	sul2	dfrA12	tet(A)	bleO	-
MPSPSA2015-2	SRR22230231	Environment	2020	Mexico	Typhimurium	213	aadA2,aph(6)-Id,aac(3)-IId,aph(3'')-Ib	-	-	-	blaCMY-2	floR	-	sul2	dfrA12	tet(A)	bleO	-
MPSPSA2037-3	SRR18517463	Environment	2020	Mexico	Typhimurium	213	aadA2	fosA3	-	estT	blaCTX-M-14	-	GyrA S83Y	sul3	-	-	-	-
MPSPSA2061-2	SRR18544718	Environment	2021	Mexico	Typhimurium	213	aadA2,aph(6)-Id,aac(3)-IId,aph(3'')-Ib	-	-	-	-	floR	-	sul2	dfrA12	tet(A)	bleO	-
MPSPSA2061-4	SRR18544710	Environment	2021	Mexico	Typhimurium	213	aadA2,aph(6)-Id,aac(3)-IId,aph(3'')-Ib	-	-	-	-	floR	-	sul2	dfrA12	tet(A)	bleO	-
MPSPSA2064-1	SRR18544717	Environment	2021	Mexico	Typhimurium	213	aadA2,aph(6)-Id,aac(3)-IId,aph(3'')-Ib	-	-	-	blaCMY-2	floR	oqxAB,GyrA S83Y	sul2,sul3	dfrA12	tet(A)	bleO	-
MPSPSA2064-2	SRR18544685	Environment	2021	Mexico	Typhimurium	213	aadA12,aph(6)-Id,aph(3'')-Ib	-	-	-	-	floR	qnrB	sul2	-	tet(A)	-	lnu(F)
MPSPSA2078-3	SRR21786912	Environment	2021	Mexico	Typhimurium	213	aadA12,aph(6)-Id,aph(3'')-Ib	-	-	-	-	floR	-	sul2	-	tet(A)	-	lnu(F)
MPSPSA2078-4	SRR21786918	Environment	2021	Mexico	Typhimurium	213	aadA12,aph(6)-Id,aph(3'')-Ib	-	-	-	-	floR	-	sul2	-	tet(A)	-	lnu(F)
MPSPSA209-2	SRR22228152	Environment	2020	Mexico	Typhimurium	213	aadA2,aph(6)-Id,aph(3'')-Ib	-	-	-	blaCMY-2	floR	qnrB19	sul2	dfrA12	tet(A)	bleO	-
MPSPSA209-3	SRR22228155	Environment	2020	Mexico	Typhimurium	213	aadA2,aph(6)-Id,aph(3'')-Ib	-	-	-	blaCMY-2	floR	qnrB19	sul2	dfrA12	tet(A)	bleO	-
NY_BAC0600005278	SRR949413	Swine	2006	United States	Typhimurium	213	aadA12,aph(3')-Ia	-	-	-	blaTEM-1	-	-	sul1	-	tet(A)	-	-
P5500790	ERR2693713	Human	2001	England	Typhimurium	213	-	-	-	-	-	-	-	-	-	-	-	-
PNCS003416	SRR13849853	Human	2017	Canada	Typhimurium	213	-	-	-	-	-	-	-	-	-	-	-	-
PNCS004926	SRR13952785	Human	2017	Canada	Typhimurium	213	-	-	-	-	blaCMY-2	-	-	-	-	-	-	-
PNCS005372	SRR14102894	Human	2018	Canada	Typhimurium	213	aadA2,aph(6)-Id,aac(3)-IId,aph(3'')-Ib	-	-	-	-	floR	oqxAB,qnrB19	sul2,sul3	dfrA12	tet(A)	bleO	-
PNCS005388	SRR14102906	Human	2018	Canada	Typhimurium	213	aadA2,aph(6)-Id,aph(3'')-Ib	-	-	-	-	floR	-	sul2,sul3	dfrA12	tet(A)	bleO	-
PNCS005545	SRR14767203	Human	2018	Canada	Typhimurium	213	aadA2,aph(6)-Id,aph(3'')-Ib	-	-	-	-	floR	oqxAB	sul2	dfrA12	tet(A)	bleO	-
PNCS006414	SRR14029545	Human	2018	Canada	Typhimurium	213	aadA2,aph(6)-Id,aac(3)-IId,aph(3'')-Ib	-	-	-	-	floR	oqxAB,qnrB19	sul2,sul3	dfrA12	tet(A)	bleO	-
PNCS007101	SRR13605059	Human	2011	Canada	Typhimurium	213	-	-	-	-	-	-	-	-	-	-	-	-
PNCS007126	SRR12711823	Human	2008	Canada	Typhimurium	213	aph(6)-Id,aac(3)-IId,aph(3'')-Ib	-	-	-	-	floR	-	sul2	-	tet(A)	-	-
PNCS007180	SRR12712089	Human	2009	Canada	Typhimurium	213	aph(6)-Id,aac(3)-IId,aph(3'')-Ib	-	-	-	-	floR	-	sul2	-	tet(A)	-	-
PNCS007189	SRR12712085	Human	2010	Canada	Typhimurium	213	aadA2,aph(6)-Id,aph(3'')-Ib	-	-	-	blaCMY-2	floR	-	sul2	dfrA12	tet(A)	bleO	-
PNCS009310	SRR13769784	Human	2008	Canada	Typhimurium	213	aadA2,aph(6)-Id,aph(3'')-Ib	-	-	-	blaCMY-2	floR	oqxAB	sul2	dfrA12	tet(A)	bleO	-
PNCS014399	SRR13426370	Human	2018	Canada	Typhimurium	213	-	-	-	-	-	-	-	-	-	-	-	-
PNUSAS001428	SRR3232066	Human	2015	United States	Typhimurium	213	aadA2,aph(6)-Id,aac(3)-IId,aph(3'')-Ib	-	-	-	blaCMY-2	floR	oqxAB,GyrA S83Y	sul2,sul3	dfrA12	tet(A)	bleO	-
PNUSAS001429	SRR3232068	Human	2015	United States	Typhimurium	213	aadA2,aph(6)-Id,aac(3)-IId,aph(3'')-Ib	-	-	-	blaCMY-2	floR	oqxAB,GyrA S83Y	sul2,sul3	dfrA12	tet(A)	bleO	-
PNUSAS005358	SRR5081545	Human	2016	United States	Typhimurium	213	aph(6)-Id,aph(3'')-Ib	-	-	-	blaCMY-2	floR	GyrA S83Y	sul2	-	tet(A)	-	-
PNUSAS006932	SRR5361040	Human	2016	United States	Typhimurium	213	aadA1,aadA5,aph(6)-Id,aac(3)-IId,aph(3'')-Ib	-	-	-	blaTEM-1	floR	qnrB19	sul2	dfrA17	tet(A)	-	-
PNUSAS009055	SRR5336307	Human	2017	United States	Typhimurium	213	aadA12,aph(3')-Ia	-	-	-	blaTEM-1	-	-	sul1	-	tet(A)	-	-
PNUSAS010453	SRR5418841	Human	2017	United States	Typhimurium	213	aadA1,aadA2,aph(6)-Id,aac(3)-IId,aph(3'')-Ib	-	-	-	blaCMY-2	floR	oqxAB	sul2,sul3	-	tet(A)	-	-
PNUSAS013091	SRR5628564	Human	2017	United States	Typhimurium	213	aadA1,aadA2	-	-	mef(B)	blaTEM-1	floR,catA2,cmlA1	-	sul3	dfrA12	tet(C)	-	-
PNUSAS013990	SRR5605850	Human	2017	United States	Typhimurium	213	aadA2,aph(6)-Id,aac(3)-IId,aph(3'')-Ib	-	-	-	blaCMY-2	floR	oqxAB,GyrA S83Y	sul2,sul3	dfrA12	tet(A)	bleO	-
PNUSAS014485	SRR5876908	Human	2017	United States	Typhimurium	213	aadA2,aph(6)-Id,aac(3)-IId,aph(3'')-Ib	-	-	-	blaCMY-2	floR	-	sul2	dfrA12	tet(A)	bleO	-
PNUSAS033984	SRR6750589	Human	2017	United States	Typhimurium	213	aadA2,aph(6)-Id,aac(3)-IId,aph(3'')-Ib	-	-	-	blaCMY-2	floR	oqxAB,GyrA S83Y	sul2,sul3	dfrA12	tet(A)	bleO	-
PNUSAS035682	SRR6879627	Human	2018	United States	Typhimurium	213	aadA2,aph(6)-Id,aac(3)-IId,aph(3'')-Ib	-	-	-	blaCMY-2	floR	-	sul2	dfrA12	tet(A)	bleO	-
PNUSAS035986	SRR6885440	Human	2018	United States	Typhimurium	213	aadA2,aph(6)-Id,aph(3'')-Ib	-	-	-	blaCMY-2	floR	oqxAB,qnrB19	sul2	dfrA12	tet(A)	bleO	-
R9_3273_R1	SRR3097562	Human	2010	United States	Typhimurium	213	aadA2,aph(6)-Id,aac(3)-IId,aph(3'')-Ib	-	-	-	blaCMY-2	floR	oqxAB,GyrA S83Y	sul2,sul3	dfrA12	tet(A)	bleO	-
R9_3275_R1	SRR3097569	Human	2011	United States	Typhimurium	213	aadA2,aph(6)-Id,aac(3)-IId,aph(3'')-Ib	-	-	-	blaCMY-2	floR	oqxAB,GyrA D87N	sul2,sul3	dfrA12	tet(A)	bleO	-
R9_3276_R1	SRR3097427	Human	2011	United States	Typhimurium	213	aph(6)-Id,aac(3)-IId,aph(3'')-Ib	-	-	-	blaCMY-2	floR	GyrA D87N	sul2	-	tet(A)	-	-
R9_3277_R1	SRR3097408	Human	2012	United States	Typhimurium	213	aadA2,aph(6)-Id,aac(3)-IId,aph(3'')-Ib	-	-	-	blaCMY-2	floR	-	sul2	dfrA12	tet(A)	bleO	-
Ryan_WGS_20	SRR8832720	Human	2017	United States	Typhimurium	213	aadA2,aph(6)-Id,aac(3)-IId,aph(3'')-Ib	-	-	-	blaCMY-2	floR	oqxAB,GyrA S83Y	sul2,sul3	dfrA12	tet(A)	bleO	-
SAL-19-VL-SD-OK-0015	SRR11101214	Bovine	2019	United States	Typhimurium	213	aadA2,aph(6)-Id,aac(3)-IId,aph(3'')-Ib	-	-	-	blaCMY-2	floR	GyrA S83Y	sul2,sul3	dfrA12	tet(A)	bleO	-
SAL-20-VL-LA-KS-0012	SRR12899007	Bovine	2020	United States	Typhimurium	213	aadA2,aph(6)-Id,aac(3)-IId,aph(3'')-Ib	-	-	-	blaCMY-2	floR	GyrA S83Y	sul2,sul3	dfrA12	tet(A)	bleO	-
SAL-21-VL-LA-KS-0018	SRR17720341	Bovine	2021	United States	Typhimurium	213	aadA2,aph(6)-Id,aac(3)-IId,aph(3'')-Ib	-	-	-	blaCMY-2	floR	GyrA S83Y	sul2,sul3	dfrA12	tet(A)	bleO	-
SAL-21-VL-LS-KS-0012	SRR16976151	Bovine	2021	United States	Typhimurium	213	aadA2,aph(6)-Id,aac(3)-IId,aph(3'')-Ib	-	-	-	blaCMY-2	-	GyrA S83Y	sul2,sul3	dfrA12	tet(A)	bleO	-
SAL-21-VL-SD-OK-0014	SRR17518187	Bovine	2021	United States	Typhimurium	213	aadA2,aph(6)-Id,aac(3)-IId,aph(3'')-Ib	-	-	-	blaCMY-2	floR	GyrA S83Y	sul2,sul3	dfrA12	tet(A)	bleO	-
SAL-22-VL-LA-KS-0004	SRR19396458	Equine	2022	United States	Typhimurium	213	aadA2,aph(6)-Id,aac(3)-IId,aph(3'')-Ib	-	-	-	blaCMY-2	floR	GyrA S83Y	sul2,sul3	dfrA12	tet(A)	bleO	-
SAMEA7501049	ERR4775375	Human	2020	Belgium	Typhimurium	213	-	-	-	-	-	-	-	-	-	-	-	-
SE463	SRR10063260	Swine	1999	United States	Typhimurium	213	aadA12,aph(3')-Ia	-	-	-	blaTEM-1	-	-	sul1	-	tet(A)	-	-
SENASICA_Sa_BN54	SRR28005353	Swine	2023	Mexico	Typhimurium	213	aadA1,aadA25,aph(6)-Id,aph(3'')-Ib	-	-	-	blaTEM-1	floR	-	sul2,sul3	dfrA12	tet(A),tet(M)	-	lnu(F)
SENASICA_Sa_BN69	SRR28005337	Swine	2023	Mexico	Typhimurium	213	aadA1,aadA5,aph(6)-Id,aac(3)-IId,aph(3'')-Ib	-	-	-	blaTEM-1	floR	oqxAB,qnrB19	sul2	dfrA17	tet(A)	-	lnu(F)
SENASICA_Sa_BN74	SRR28005331	Swine	2023	Mexico	Typhimurium	213	aadA1,aadA5,aph(6)-Id,aac(3)-IId,aph(3'')-Ib	-	-	-	blaTEM	floR	oqxAB	sul2	dfrA17	tet(A)	-	lnu(F)
SENASICA_Sa_BN81	SRR28005324	Swine	2023	Mexico	Typhimurium	213	-	-	-	-	-	-	qnrB19	-	-	-	-	-
SENASICA_Sa_BN84	SRR28005321	Swine	2023	Mexico	Typhimurium	213	aadA2,aph(6)-Id,aac(3)-IId,aph(3'')-Ib	fosA3	-	-	blaTEM,blaCTX-M-55	floR	GyrA S83Y,ParC S80I	sul2,sul3	-	tet(A)	-	-
SET393	SRR10063300	Swine	1999	United States	Typhimurium	213	aadA12	-	-	-	-	-	-	sul1	-	tet(A)	-	-
SL26	GCF_009497835	Bovine	2004	Mexico	Typhimurium	213	aph(6)-Id,aph(3'')-Ib	-	-	-	blaCMY-2	floR	-	sul2	-	tet(A)	-	-
SM-096	SRR14011968	Poultry	2019	Thailand	Typhimurium	213	aadA1	-	-	-	blaTEM-1	-	qnrS1,GyrA S83Y	sul3	-	-	-	-
SO21	GCF_009497855	Food	2004	Mexico	Typhimurium	213	aadA2,aph(6)-Id,aph(3'')-Ib	-	-	-	-	floR	-	sul1,sul2	dfrA12	tet(A)	-	-
SRR6879627	SRR6879628	Human	2018	United States	Typhimurium	213	aadA2,aph(6)-Id,aac(3)-IId,aph(3'')-Ib	-	-	-	blaCMY-2	floR	-	sul2	dfrA12	tet(A)	bleO	-
Sal10111	DRR537493	Human	2011	Japan	Typhimurium	213	-	-	-	-	blaTEM-1	-	GyrA S83Y	-	-	-	-	-
TW18144	SRR6491048	Human	2014	United States	Typhimurium	213	aph(6)-Id,aph(3'')-Ib	-	-	-	-	floR	qnrB19	sul2	-	-	-	-
VA_WGS-00141	SRR1212306	Swine	2006	United States	Typhimurium	213	aadA12,aph(3')-Ia	-	-	-	blaTEM-1	-	-	sul1	-	tet(A)	bleO	-
WAPHL_SAL-A00849	SRR2532791	Swine	2006	United States	Typhimurium	213	aadA12,aph(3')-Ia	-	-	-	blaTEM-1	-	-	sul1	-	tet(A)	-	-
YU07-18	GCF_011304815	Human	2007	Mexico	Typhimurium	213	aadA2,aph(6)-Id,aph(3'')-Ib	-	-	-	blaCMY-2	floR	oqxAB	sul2	dfrA12	tet(A)	bleO	-
YU39	GCF_001006525	Human	2005	Mexico	Typhimurium	213	aadA2,aph(6)-Id,aph(3'')-Ib	-	-	-	blaCMY-2	floR	oqxAB	sul2	dfrA12	tet(A)	bleO	-
YY-2016-097	SRR29005451	Human	2016	China	Typhimurium	213	-	-	-	-	-	-	-	-	-	-	-	-
